# Supplementary material for: Programmed cell death-index (PCDi) as a prognostic biomarker and predictor of drug sensitivity in cervical cancer: a machine learning-based analysis of mRNA signatures
Source: J Cancer. 2024 Jan 20;15(5):1378–96. doi: 10.7150/jca.91798 (PMC10861809; doi:10.7150/jca.91798)
Supplement: Supplementary file 2 — Supplementary tables. [file jcav15p1378s2.xlsx]

## Sheet: Table S1
Table S1. Genes associated to fifteen types of programmed cell death (PCD) patterns
Anoikis	Necroptosis	Paraptosis	Ferroptosis	Cuproptosis	Pyroptosis	Immunogenic Cell Death	Apoptosis	Autophagy	Lysosome-dependent cell death	Parthanatos	Entotic cell death	Netotic cell death	Alkaliptosis	Oxeiptosis
BRMS1	RIPK1	MAPK8	RPL8	FDX1	AIM2	ENTPD1	AATF	ABL1	ABCA2	PARP	AMPK	ELANE	IKBKB	PGAM5
PTK2	RIPK3	USP10	IREB2	LIAS	CASP1	NT5E	ABL1	ABL2	ABCB9	MIF	ATG5	MMP1	NFKB1	KEAP1
NTRK2	MLKL	IGF1R	ATP5MC3	LIPT1	CASP3	CALR	ACAA2	ACER2	ACP2	AIFM1	ATG7	MPO	CA9	AIFM1
BCL2L11	ZBP1	MAPK14	CS	DLD	CASP4	HMGB1	ACKR3	ADRA1A	ACP5	HSP70	BECN1	CAMP	CHUK	NRF2
SRC	CASP8	DDIT3	EMC2	DLAT	CASP5	HSP90AA1	ACVR1	ADRB2	ADGRE2	PAAN	CDC42	PADI4	IKBKG	AIRE
CEACAM6	TNF	MAPK1	ACSF2	PDHA1	CASP6	ATG5	ACVR1B	AKT1	AGA	ARH3	CDH1	EIPA	NFKB1A
CAV1	CYLD	THBS1	NOX1	PDHB	CASP8	BAX	ADORA1	AMBRA1	AP1B1	RNF146	CTNNA1	NCX1	RELA
AKT1	ITPK1	PDCD6IP	CYBB	SLC31A1	CASP9	CASP8	AEN	ATF6	AP1G1	ADPRHL2	CYBB	MIA
ITGB1	IPMK	CASP3	NOX3	MTF1	ELANE	PDIA3	AGT	ATG101	AP1M1	OGG1	MYH14
CEACAM5	MAP3K7	PSMD14	NOX4	GLS	GPX4	EIF2AK3	AGTR2	ATG13	AP1M2		PI3KC3
EGFR	CASP6	CLIC1	NOX5	CDKN2A	GSDMA	PIK3CA	AIFM1	ATG14	AP1S1		RHOA
BCL2	TRPM7	TP53	DUOX1		GSDMB	CXCR3	AKT1	ATG2A	AP1S2		RNF146
CASP8	FADD	AIFM1	DUOX2		GSDMC	IFNA1	ANXA6	ATG2B	AP1S3		ROCK
SIK1	PELI1	HSP90B1	G6PD		GSDMD	IFNB1	APAF1	ATG5	AP3B1		RUBCN
PTRH2	PGLYRP1	ANXA5	PGD		GSDME	IL10	APPL1	ATG7	AP3B2		UVRAG
STAT3	SPATA2	HSPA4	VDAC2		IL18	IL6	AR	ATM	AP3D1
TLE1	SIRT3	KCNMA1	PIK3CA		IL1B	TNF	ARHGEF2	ATP13A2	AP3M1
CTNNB1	TNIP1		FLT3		IL6	CASP1	ARL6IP5	ATP6V0A1	AP3M2
DAPK2	HMGB1		SCP2		NLRC4	IL1R1	ARMC10	ATP6V0A2	AP3S1
ZNF304	TP53		TP53		NLRP1	IL1B	ARRB2	ATP6V0B	AP3S2
MAPK1	TNFRSF1A		ACSL4		NLRP2	NLRP3	ASAH2	ATP6V0C	AP4B1
BMF	BIRC2		LPCAT3		NLRP3	P2RX7	ATF3	ATP6V0D1	AP4E1
ITGA5	MEFV		NRAS		NLRP6	LY96	ATF4	ATP6V0D2	AP4M1
TP53	AIM2		KRAS		NLRP7	MYD88	ATM	ATP6V0E1	AP4S1
MCL1	TNFAIP3		HRAS		NOD1	TLR4	ATP2A1	ATP6V0E2	ARF1
CASP3	UCHL1		TF		NOD2	CD4	ATP2A3	ATP6V1A	ARL8B
CDH1	STING1		TFRC		PJVK	CD8A	ATP5IF1	ATP6V1B1	ARSA
BAD	SERTAD1		TFR2		PLCG1	CD8B	AVP	ATP6V1B2	ARSB
MAPK3	TRAF2		SLC38A1		PRKACA	FOXP3	BAD	ATP6V1C1	ARSG
PAK1	NFKB1		SLC1A5		PYCARD	IFNG	BAG3	ATP6V1C2	ASAH1
PIK3CA	CFLAR		GLS2		SCAF11	IFNGR1	BAG5	ATP6V1D	ATP10B
ITGAV	CTSB		GOT1		TIRAP	IL17A	BAG6	ATP6V1E1	ATP13A2
FN1	MAPK14		CARS1		TNF	IL17RA	BAK1	ATP6V1E2	ATP6AP1
PTGS2	FAS		ALOX5			PRF1	BAX	ATP6V1G1	ATP6V0A1
BCL2L1	LINC03054		KEAP1				BBC3	ATP6V1G2	ATP6V0A2
BAX	CAMTA1-AS3		HMOX1				BCAP31	ATP6V1H	ATP6V0A4
BCAR1	RAB35-AS1		ATG5				BCL10	AUP1	ATP6V0B
ERBB2	SLC39A13-AS1		ATG7				BCL2	BAD	ATP6V0C
PTEN	AIFM1		NCOA4				BCL2A1	BAG3	ATP6V0D1
ANGPTL4	KLHDC10		ALOX12				BCL2L1	BCL2	ATP6V0D2
PDK4	SFTPA1		ALOX12B				BCL2L10	BCL2L11	ATP6V1H
CYCS	GSK3B		ALOX15				BCL2L11	BECN1	BLK
BRAF	TRADD		ALOX15B				BCL2L12	BMF	BLOC1S1
YAP1	XIAP		ALOXE3				BCL2L14	BNIP3	BLOC1S2
ANKRD13C	ADAR		PHKG2				BCL2L2	BNIP3L	BORCS5
ITGA2	MYC		ACO1				BCL3	BOK	BORCS6
ANXA5	TNIP3		G6PDX				BCLAF1	C9orf72	BTK
BIRC5	TLR4		ULK1				BDKRB2	CALCOCO2	C12orf4
TIMP1	GJB1		ATG3				BDNF	CAMKK2	CBL
MTOR	DNM1L		ATG4D				BECN1	CAPN1	CD164
ATF4	PTGES3		BECN1				BID	CAPNS1	CD300A
BDNF	UVRAG		MAP1LC3A				BIK	CASP1	CD63
CSPG4	MIR324		GABARAPL2				BIRC6	CASP3	CD68
BSG	SIRT2		GABARAPL1				BLOC1S2	CDC37	CD84
AKT2	MYD88		ATG16L1				BMF	CDK5	CHGA
MAPK8	JUN		WIPI1				BMP4	CDK5R1	CLN3
IGF1	BRD4		WIPI2				BMP5	CHMP4A	CLN5
IGF1R	RB1		SNX4				BMPR1B	CHMP4B	CLNK
STK11	AREL1		ATG13				BNIP3	CISD2	CLTA
ITGA6	IKBKB		ULK2				BNIP3L	CLEC16A	CLTB
ILK	DAPK1		SAT1				BOK	CLN3	CLTC
CFLAR	FKBP1A		EGFR				BRCA1	CLU	CLTCL1
RHOA	CD274		MAPK3				BRCA2	CPTP	CLU
HIF1A	MIR425		MAPK1				BRSK2	CSNK2A2	CPLX2
DAP3	EZH2		BID				BTK	CTSA	CTNS
MYBBP1A	NFE2L2		ZEB1				CAAP1	CTTN	CTSA
ITGA3	CHMP4B		DPP4				CASP1	DAP	CTSB
PTK2B	CXCL5		CDKN2A				CASP10	DAPK1	CTSC
TLE5	MIR29B1		PEBP1				CASP12	DAPK2	CTSD
CCND1	BCL2		SOCS1				CASP2	DAPK3	CTSE
CTTN	AXL		CDO1				CASP3	DAPL1	CTSF
CALR	MERTK		MYB				CASP4	DCN	CTSG
CDCP1	TYRO3		MAPK8				CASP5	DDIT3	CTSH
PLAUR	SIRT6		MAPK9				CASP8	DDRGK1	CTSK
SKP2	SLC39A7		CHAC1				CASP8AP2	DEPDC5	CTSL
CHEK2	NAT2		MAPK14				CASP9	DEPP1	CTSO
HGF	USP22		LINC00472				CAV1	DHRSX	CTSS
EGF	PANX1		PRKAA2				CCAR2	DNM1L	CTSV
E2F1	NAT1		PRKAA1				CCK	DRAM1	CTSW
PIK3CG	PDCD6IP		ELAVL1				CD14	DRAM2	CTSZ
ITGB4	FLOT1		BAP1				CD24	EEF1A1	DEF8
DAPK1	FLOT2		ABCC1				CD27	EEF1A2	DNASE2
PIK3R1	IL37		MIR6852				CD28	EIF2AK4	DNASE2B
PIK3R3	DIABLO		ACVR1B				CD38	EIF4G1	ENTPD4
MAP2K1	FASN		TGFBR1				CD3E	EIF4G2	FAM98A
CXCL12	HNRNPA1		EPAS1				CD44	ELAPOR1	FER
LGALS3	CDK9		HILPDA				CD5	EP300	FES
FBXW7-AS1	TIMM50		HIF1A				CD70	EPM2A	FGR
BAK1	SLC25A37		IFNG				CD74	ERCC4	FLCN
ABHD4	PPP1R3G		ANO6				CDIP1	ERN1	FOXF1
CD44	MIR7-1		LPIN1				CDKN1A	EXOC1	FTH1
ITGA4	NFKBIA		HMGB1				CDKN2D	EXOC4	FTL
FADD	AURKC		TNFAIP3				CEBPB	EXOC7	FUCA1
PHLDA2	NGFR		TLR4				CFLAR	EXOC8	GAA
TGFB1	FMR1		ATF3				CHAC1	FBXL2	GAB2
HMCN1	GNLY		ATM				CHCHD10	FBXO7	GALC
MMP2	PARP1		YY1AP1				CHEK2	FBXW7	GALNS
CEBPB	HTRA2		EGLN2				CIB1	FEZ1	GATA2
CEMIP	HSPA5		MIOX				CIDEB	FEZ2	GBA
CDKN3	BIRC3		TAFAZZIN				CLU	FLCN	GCC2
CBL	PRKAA2		MTDH				COA8	FOXK1	GGA1
CASP9	PRKAA1		IDH1				COL2A1	FOXK2	GGA2
SFN	PITPNA		SIRT1				CRADD	FOXO1	GGA3
MTDH	ANGPT2		FBXW7				CREB3	FOXO3	GLA
PRKCA	METTL3		PANX1				CREB3L1	FTH1	GLB1
TNFRSF10B	TRAF5		DNAJB6				CRH	FTL	GM2A
CXCL8	FNDC4		BACH1				CRIP1	FYCO1	GNPTAB
MIR200C	FNDC5		LONP1				CSF2	FZD5	GNPTG
AR	FASLG		CD82				CSNK2A1	GAPDH	GNS
CDKN2A	PRKN		IL1B				CSNK2A2	GATA4	GUSB
CPT1A	TXN		CTSB				CTH	GBA	HDAC6
PIK3CB	RALBP1		POR				CTNNA1	GFAP	HEXA
CLDN1	TP53I3		CYB5R1				CTSC	GNAI3	HEXB
MIR204	GSDMD		ELOVL5				CTTN	GOLGA2	HGS
MIR26A1	HSP90AA1		FADS1				CUL1	GPR137	HGSNAT
CDKN1A	STUB1		PTEN				CUL2	GPR137B	HMOX1
CDKN1B	TNFSF10		NR1D1				CUL3	GPSM1	HPS6
KLF12	CDC37		NR1D2				CUL4A	GSK3A	HSPA8
NTRK1	ZFP91		TBK1				CUL5	GSK3B	HYAL1
PDGFRB	RELA		IL6				CX3CL1	HAX1	IDS
MYC	TRPC6		USP7				CX3CR1	HDAC6	IDUA
PLAU	SIRT5		miR-182-5p				CXCL12	HERC1	IGF2R
SMAD4	MTX2		miR-378a-3p				CYLD	HGF	IL13
PLK1	MTX1		ATF4				CYP1B1	HIF1A	IL13RA2
MUC1	MIR21		AQP3				DAB2IP	HMGB1	IL4
LGALS1	PLK1		AQP5				DAP	HMOX1	IL4R
PYCARD	AURKA		AQP8				DAP3	HSP90AA1	KIF1B
SESN2	TNFRSF10B		LINC00618				DAPK1	HSPA8	KIT
ITGB3	CASP10		MT1DP				DAPK2	HSPB1	KXD1
KRAS	MYH9		PEX10				DAPK3	HSPB8	LAMP1
BID	SQSTM1		AGPAT3				DAPL1	HTR2B	LAMP2
THBS1	TNFRSF10A		PEX12				DAXX	HTRA2	LAMP3
HRAS	SOAT1		CHP1				DBH	HTT	LAMTOR1
CDK11B	LINC03058		GPAT4				DCC	HUWE1	LAPTM4A
CDK11A	HGF		BRPF1				DDIAS	IFI16	LAPTM4B
XIAP	SRC		OSBPL9				DDIT3	IFNG	LAPTM5
PPARG	BCL2L1		INTS2				DDIT4	IKBKG	LAT
IL6	MIF		MMD				DDX3X	IL10	LAT2
MIR145	ANXA1		CYP4F8				DDX47	IL10RA	LGALS9
MYH9	FPR1		MLLT1				DDX5	IL4	LGMN
CCR7	KL		TTPA				DEDD	IRGM	LIPA
MSLN	CASP2		GRIA3				DEDD2	ITPR1	LRRK2
RAC1	TNFRSF21		EPT1				DELE1	KAT5	LYN
GRHL2	BMI1		POM121L12				DEPTOR	KAT8	M6PR
BIRC3	UBE2H		LIG3				DIABLO	KDM4A	MAN2B1
RHOG	BBC3		AEBP2				DIDO1	KDR	MANBA
CCAR2	AVEN		AGPS				DNAJA1	KEAP1	MAP1LC3A
NQO1	ZNF7		CDCA3				DNAJC10	KIF25	MAP6
NOTCH1	TRIM72		PEX2				DNM1L	KLHL22	MCOLN1
MMP13	PTEN		PEX6				DPF2	KLHL3	MFSD8
FAS	ESR2		TIMM9				DYRK2	LACRT	MILR1
MTA1	GSK3A		DCAF7				E2F1	LAMP1	MRGPRX2
MYO5A	C5		LCE2C				E2F2	LAMP2	MT3
EDA2R	SP1		FAR1				EDA2R	LAMP3	MYH9
CCN6	EGR1		PHF21A				EIF2AK3	LAMTOR1	NAGA
MMP9	ATG5		SMAD7				ELL3	LAMTOR2	NAGLU
ABL1	C9		LYRM1				ENO1	LAMTOR3	NAGPA
MAPK11	CD74		AMN				EP300	LAMTOR4	NAPSA
SOD2	C6		PEX3				EPHA2	LAMTOR5	NCOA4
PTHLH	C7		MTCH1				EPO	LARP1	NDEL1
PDGFB	NOX4		ACADSB				ERBB3	LEP	NEDD4
GLI2	RCN1		PVT1				ERCC6	LEPR	NEU1
EZH2	MKRN1		hsa_circ_0008367				ERN1	LGALS8	NPC1
RIPK1	TNFSF12		SLC39A14				ERN2	LRRK2	NPC2
CXCR4	UHRF1		MAP3K11				ERO1A	LRSAM1	NR4A3
HMGA1	AIFM2		GSK3B				ERP29	LZTS1	PDPK1
SIK2	OTULIN		BRD7				EYA1	MAP1LC3A	PIK3C3
TNFSF10	CD40LG		SLC25A28				EYA2	MAP1LC3B	PIK3CD
ANGPTL2	BID		MFN2				EYA3	MAP1LC3C	PIK3CG
S100A4	OGT		SLC11A2				EYA4	MAP3K7	PIP4K2A
NTF3	IFNB1		ZFAS1				FADD	MAPK15	PIP4K2B
ETV4	ID1		TSC1				FAF1	MAPK3	PIP4P1
MIR21	MIR155		TGFB1				FAIM	MAPK8	PLA2G15
MIR124-1	TLR3		SNCA				FAIM2	MAPT	PLA2G3
HTRA1	KIAA1191		SIRT3				FAM162A	MCL1	PLEKHM1
LATS1	PAK1		CGAS				FAS	MEFV	PLEKHM2
CEACAM3	CYP3A4		STING1				FASLG	MET	PPT1
EIF2AK3	SGK1		HDDC3				FASTK	MFN2	PPT2
LAMC2	IDO1		MIR761				FBH1	MFSD8	PSAP
LAMB3	CDC7		MDM2				FBXW7	MID2	PSAPL1
LAMA3	CERK		MDM4				FEM1B	MIR199A1	PTGDR
CDH2	SMN1		MIR214				FGA	MIRLET7B	PTGDS
CSNK2A1	SMN2		DLD				FGB	MLST8	RAB34
EDIL3	STAT3		WWTR1				FGF10	MT3	RAB3A
ZEB2	TP63		PRKCA				FGFR1	MTCL1	RAB7A
TLN1	IL1A		LGMN				FGFR3	MTDH	RAC2
EPHA2	PADI4		SMPD1				FGG	MTM1	RUBCNL
SIRT3	MIR214		MYCN				FHIT	MTMR3	S100A13
OLFM3	MIR22		IFNA1				FIGNL1	MTMR4	SCARB2
CLU	MIR221		IFNA2				FIS1	MTMR8	SGSH
SPINK1	MIR101-1		IFNA4				FNIP2	MTMR9	SLC11A1
CPEB2	MIR485		IFNA5				FXN	MTOR	SLC11A2
NAT1	MIR101-2		IFNA6				FYN	NCOA4	SLC17A5
TSG101	CTSD		IFNA7				FZD9	NEDD4	SMPD1
MIR200A	CLEC7A		IFNA8				G0S2	NLRP6	SNAP23
MIR6744	TRIM28		IFNA10				GABARAP	NOD1	SNAPIN
SERPINA1	PGAM5		IFNA13				GATA1	NOD2	SNX16
AKT3	HPRT1		IFNA14				GATA4	NPC1	SNX4
RELA	FAP		IFNA16				GCLM	NPRL2	SORL1
MAPK14	TRIM24		IFNA17				GDNF	NRBP2	SORT1
RPS6KA1	CHL1		IFNA21				GFRAL	NUPR1	SPAG9
TNFRSF1A	TGFBR1		SMG9				GGCT	OPTN	SPHK2
FASLG	SNCA		PPARG				GHITM	ORMDL3	SQSTM1
AFP	CDKN2A		MIR335				GNAI2	OSBPL7	STXBP1
ITGA8	CDK1		SNX5				GNAI3	PAFAH1B2	STXBP2
PBK	ACVR1B		PAQR3				GPER1	PARK7	SUMF1
SATB1	PYGM		MICU1				GPX1	PHB2	SYK
CD63	RIGI		TOR2A				GRINA	PHF23	SYTL4
EEF1A1	TARDBP		MIR375				GSDME	PIK3C2A	TCIRG1
NOX4			MAP3K14				GSK3A	PIK3C3	TFEB
LTB4R2			CircKDM4C				GSK3B	PIK3CA	TMEM106B
MAVS			MIR324				GSKIP	PIK3CB	TPP1
HRC			QSOX1				GSTP1	PIK3R2	UNC13D
CCN2			MIB2				GZMB	PIM2	VAMP7
RHOB			CLTRN				HDAC1	PINK1	VAMP8
PPP1R13B			KLF2				HERPUD1	PIP4K2A	VPS33A
MET			MIR5096				HGF	PIP4K2B	VPS33B
PLG			HOTAIR				HIC1	PIP4K2C	VPS4A
RAF1			H19				HIF1A	PJVK	WASH3P
PARP1			FOXO4				HINT1	PLEKHF1	ZFYVE16
MAPK10			YTHDC2				HIP1	PLK2
PRKCQ			DDR2				HIP1R	PLK3
RB1			SLC39A7				HIPK1	POLDIP2
BRCA2			TRIM46				HIPK2	PRKAA1
SP1			ACSL1				HMGB2	PRKAA2
HAVCR2			KDM5A				HMOX1	PRKAB1
VTN			TRIM21				HNRNPK	PRKAB2
DOCK1			DPEP1				HRAS	PRKACA
PDCD4			CYGB				HRK	PRKAG1
INHBB			IDO1				HSPA1A	PRKAG2
RANBP9			GSTZ1				HSPA1B	PRKAG3
PRPF4B			GJA1				HSPB1	PRKD1
SESN1			SLC7A11				HTRA2	PRKN
SESN3			PGRMC1				HTT	PSAP
ZBTB7A			CIRBP				HYAL2	PTPN22
CD24			circPSEN1				HYOU1	PYCARD
MIR141			USP11				ICAM1	QSOX1
ELANE			YAP1				IFI16	RAB39B
IDH1			MIR135B				IFI27	RAB3GAP1
KDR			TRIM26				IFI27L1	RAB3GAP2
MDM2			NDRG1				IFI27L2	RAB7A
NFE2L2			MIR302A				IFI6	RAB8A
ZEB1			ASMTL-AS1				IFNB1	RALB
KL			FADS2				IFNG	RASIP1
CRYAB			PIEZO1				IGF1	RB1CC1
PRKCI			LIFR				IKBKE	RETREG1
FGF2			PTPN6				IL12A	RETREG3
HK2			MIR15A				IL19	RHEB
LTF			EGR1				IL1A	RIPK2
EPHB6			ADAM23				IL1B	RMC1
IQGAP1			ARHGEF26-AS1				IL2	RNF152
MGAT5			CPEB1				IL20RA	RNF41
SDCBP			COX4I2				IL33	RNF5
ABHD2			lncRNA AABR07017145.1				IL4	ROCK1
SPIB			TIMP1				IL6R	RPTOR
TRIM31			KDM6B				IL7	RRAGA
MIR1827			METTL14				INCA1	RRAGB
PDGFRA			MIB1				ING2	RRAGC
TLR3			KDM5C				ING5	RRAGD
NRAS			MEG3				INHBA	RUBCN
PLAT			CCDC6				INHBB	RUFY4
ROCK1			CFL1				INS	SCFD1
VEGFA			MIR539				ITGA6	SCOC
CASP10			KMT2D				ITGAM	SEC22B
PAK4			GPX4				ITGAV	SESN1
IL1RAP			AKR1C1				ITM2C	SESN2
PIN1			AKR1C2				ITPR1	SESN3
TWIST1			AKR1C3				ITPRIP	SH3BP4
UBE2C			RB1				IVNS1ABP	SH3GLB1
YWHAZ			HSPB1				JAK2	SIRT1
BMP6			HSF1				JMY	SIRT2
ELK1			GCLC				JUN	SLC38A9
BNIP3L			NFE2L2				KDM1A	SMCR8
KDM3A			SQSTM1				KITLG	SMG1
BNIP3			NQO1				KRT18	SNCA
PRDX4			FTH1				KRT8	SNRNP70
LMO3			MUC1				LCK	SNX32
ZNF32			SLC3A2				LGALS12	SNX5
MIR200B			MT1G				LGALS3	SNX6
MIR525			SLC40A1				LRRK2	SOGA1
MIR363			CISD1				LTBR	SOGA3
TUBB3			FANCD2				LY96	SPTLC1
HSP90B1			FTMT				MADD	SPTLC2
PTPN11			HSPA5				MAEL	SQSTM1
SLC2A1			HELLS				MAGEA3	SREBF1
HMOX1			SCD				MAP2K5	SREBF2
PRKACA			SRC				MAP3K5	STAT3
PAK3			STAT3				MAPK7	STBD1
CD36			PML				MAPK8	STING1
PIK3R2			MTOR				MAPK8IP1	STK11
PPP2CA			NFS1				MAPK8IP2	STUB1
CASP6			TP63				MAPK9	SUPT5H
PAK2			CDKN1A				MARCHF7	SVIP
CDH3			MIR137				MAZ	SYNPO2
PTK6			ENPP2				MCL1	TAB2
EEF2K			FH				MDM2	TAB3
LPAR1			CISD2				MELK	TBC1D14
LRP1			MIR9-1				MFF	TBC1D25
TCF7L2			MIR9-2				MIF	TBK1
TGFBR3			MIR9-3				MIR132	TEX264
GLO1			CBS				MIR15A	TFEB
RBL2			ISCU				MIR16-1	TICAM1
SIRPA			ACSL3				MIR17	TIGAR
CEACAM1			OTUB1				MIR198	TLK2
GDF2			CD44				MIR21	TMEM150A
TRAF2			LINC00336				MIR210	TMEM150B
ADCY10			BRD4				MIR221	TMEM150C
IL17A			PRDX6				MIR222	TMEM39A
VPS37A			MIR17				MIR26B	TMEM39B
TNFRSF12A			SESN2				MIR27B	TMEM59
APOBEC3G			NF2				MIR449A	TOMM7
BAG1			ARNTL				MKNK2	TP53
COL13A1			JUN				MLH1	TP53INP1
MNX1			CA9				MLLT11	TP53INP2
RAD9A			TMBIM4				MMP9	TPCN1
IFI27			PLIN2				MNT	TPCN2
MEGF11			MIR212				MOAP1	TREM2
ITPRIP			Fer1HCH				MPV17L	TRIB3
BCL2L15			AIFM2				MSH2	TRIM13
SNAI2			LAMP2				MSH6	TRIM14
NOTCH3			ZFP36				MSX1	TRIM21
PTPN1			PROM2				MUC1	TRIM22
GLUD1			CHMP5				MUL1	TRIM27
SIRT1			CHMP6				MYBBP1A	TRIM34
FASN			CAV1				NACC2	TRIM38
RPS6KB1			GCH1				NANOS3	TRIM5
TPM1			DAZAP1				NBN	TRIM6
PPP2R1A			PIR				NCK1	TRIM65
COL4A2			FTL				NCK2	TRIM68
CTNND1			HCAR1				NDUFA13	TRIM8
CD151			SLC16A1				NDUFS3	TRIML1
MMP11			RRM2				NFATC4	TRIML2
SEMA7A			NR4A1				NFE2L2	TSC1
PPP2R2A			RPTOR				NGF	TSC2
ARHGEF7			SREBF1				NGFR	TSPO
CCN1			SREBF2				NKX3-1	UBA5
BST2			FZD7				NLE1	UBQLN1
PPP2R5A			P4HB				NME5	UBQLN2
PPP2R2D			NT5DC2				NMT1	UBQLN4
CCDC178			BCAT2				NOC2L	UCHL1
MIR10A			PLA2G6				NOG	UFC1
MIR30B			MIR424				NOL3	UFL1
MIR30C1			PARK7				NONO	UFM1
SHC1			FXN				NOS3	ULK1
BUB1			SUV39H1				NOX1	USP10
CDC25C			ATF2				NR4A2	USP13
CDK1			ACOT1				NUPR1	USP30
BUB3			ALDH3A2				OPA1	USP33
ITGB5			STK11				P2RX4	USP36
SETD2			FNDC5				P2RX7	UVRAG
FER			CircIL4R				P4HB	VDAC1
TP73			CDH1				PAK2	VPS13C
MAD2L1			NEDD4L				PAK5	VPS13D
SLCO1B3			BRD2				PARK7	VPS26A
DLG1			BRD3				PARP1	VPS26B
PDCD6IP			BRDT				PARP2	VPS35
BCL2L2			DECR1				PAWR	WAC
TDGF1			GLRX5				PCGF2	WASHC1
EDAR			NCOA3				PDCD10	WDFY3
SH3GLB1			NR5A2				PDCD5	WDR24
SCRIB			PANX2				PDCD6	WDR41
DYNLL2			RHEBP1				PDIA3	WDR6
TSC2			TFAP2A				PDK1	WDR81
BAG4			CP				PDK2	WIPI2
MAP3K7			ARF6				PDPK1	ZC3H12A
F10			GDF15				PDX1	ZKSCAN3
F3			ABHD12				PEA15	ZMPSTE24
ADAMTSL1			PPP1R13L				PELI3
SERPINB1			TFAM				PERP
MIR181A1			KDM3B				PF4
MAP3K1			RNF113A				PHIP
CTBP1			AHCY				PHLDA3
CEACAM4			circ-TTBK2				PIAS4
PRKD1			MIR522				PIDD1
PXN			IDH2				PIH1D1
MALAT1			PPARA				PIK3R1
GSTP1			NOS2				PINK1
PRDX1			SIAH2				PLAGL2
SERPINE1			RELA				PLAUR
FOXO3			VDR				PLEKHF1
IKBKG			NEDD4				PLSCR3
TFDP1			PRDX1				PMAIP1
CRYBA1			AR				PML
ACTG1			MTF1				POLB
ARHGDIA			COPZ1				POU4F1
EZR			NUPR1				POU4F2
SLC39A6			USP35				PPARD
BIN1			NEAT1				PPIA
TIAM1			PARP1				PPIF
CRABP2			PARP2				PPM1F
PDPK1			PARP3				PPP1CA
SMAD7			PARP4				PPP1R13B
NTRK3			PARP6				PPP1R15A
RHOC			PARP8				PPP2R1B
CASP2			PARP9				PPP3CC
TNC			PARP10				PPP3R1
IRF6			PARP11				PRDX2
HOTAIR			PARP12				PRELID1
GNE			PARP14				PRKCA
XAF1			PARP15				PRKCD
SFRP1			PARP16				PRKDC
MAP2K2			PDSS2				PRKN
CSK			TXN				PRKRA
PIK3C2B			SENP1				PRODH
ENDOG			OIP5-AS1				PSEN1
RACK1			MIR190A				PSMD10
TAGLN			FGF21				PSME3
FOXC2			CREB1				PTEN
ARHGDIB			CREB3				PTGIS
FBLIM1			CREB5				PTH
CCDC80			MIR130B				PTPMT1
LDHA			BEX1				PTPN1
ANXA2			ASAH2				PTPN2
BLNK			FABP4				PTPRC
SPP1			AKT1S1				PTTG1IP
SMARCE1			MLST8				PYCARD
QSOX1			TYRO3				QARS1
RBFOX2			SIRT6				RACK1
RPS6KA3			TMSB4X				RAF1
CDC42			TMSB4Y				RB1
JUP			KIF20A				RB1CC1
MAOA			ECH1				RBCK1
PIP5K1C			circRHOT1				RELA
ATF2			ETV4				RET
NKX2-1			MEG8				RFFL
NDRG1			VCP				RHOT1
OCLN			circ_0007142				RHOT2
ID2			RBMS1				RIPK1
CEACAM8			KDM4A				RIPK3
AFAP1L1			MGST1				RNF183
PITPNC1			circKIF4A				RNF186
INSR			miR-7-5p				RNF34
HSPB1			circ_0067934				RNF41
NGF			MPC1				RPL11
GSK3B			CHMP1A				RPL26
PCNA			CAMKK2				RPS27L
KRT14			SOX2				RPS3
SPHK1			SRSF9				RPS6KB1
TP63			PROK2				RPS7
CTNNA1			MIR4443				RRP8
EHMT2			SIRT2				RTKN2
SIRT6			circRNA1615				RTL10
FOXA1			MIR27A				S100A8
OGT			MIR670				S100A9
RAC3			MEF2C				SCG2
ACP1			EZH2				SCN2A
STK38			PEDS1				SCRT2
RHOQ			ADAMTS13				SELENOK
MUC4			CDC25A				SELENOS
SRSF3			CircFNDC3B				SENP1
ONECUT1			PPARD				SEPTIN4
S100A7			ENO3				SERINC3
GKN1			LCN2				SERPINE1
MIR107			MARCHF5				SFN
MIR630			TRIB2				SFPQ
DNMT1			DHODH				SFRP1
LCK			MIR545				SFRP2
MERTK			PDK4				SGMS1
UCHL1			CircPVT1				SGPL1
CDK2			MIR9-3HG				SGPP1
MMP3			ADIPOQ				SH3RF1
ACTB			circDTL				SHH
BRCA1			mmu_circRNA_0000309				SHISA5
NOS2			PTPN18				SIAH1
SLC2A2			ABCC5				SIAH2
USP9X			CISD3				SIRT1
FYN			MS4A15				SIVA1
HSPA1A			FURIN				SKIL
ROR1			circRHBG				SLC25A5
HTRA2			GALNT14				SLC35F6
SKI			KLHDC3				SLC9A3R1
C5AR1			LINC01833				SMAD3
LATS2			circGFRA1				SNAI1
PRDM1			MAPKAP1				SNAI2
SNAI1			PRR5				SNW1
SPTA1			RICTOR				SOD1
TJP1			GSTM1				SOD2
TPP2			TERT				SORT1
XRCC5			circ0097009				SP100
CLDN18			TMEM161B-DT				SRC
THY1			circEPSTI1				SRPX
DOK2			MIR18A				SST
SERPINB5			RARRES2				SSTR3
CDX2							ST20
CENPF							STK11
IKZF3							STK24
S100A11							STK25
SNCG							STK3
SRPX2							STK4
USP11							STRADB
ELAVL1							STX4
HOXA10							STYXL1
LGALS8							SYVN1
SLPI							TAF9
CLIC4							TAF9B
HTRA3							TCF7L2
EFHD2							TERT
IRX1							TFDP1
CXCL14							TFDP2
KIF18A							TFPT
ZG16B							TGFB1
SBSN							TGFB2
MIR223							TGFBR1
MIR99A							THBS1
MIR503							TICAM1
MIR451A							TICAM2
MIR7-1							TIMM50
SNORA80E							TIMP3
							TLR3
							TLR4
							TM2D1
							TMBIM1
							TMBIM6
							TMC8
							TMEM102
							TMEM109
							TMEM117
							TMEM14A
							TMEM161A
							TNF
							TNFAIP3
							TNFRSF10A
							TNFRSF10B
							TNFRSF10C
							TNFRSF12A
							TNFRSF1A
							TNFRSF1B
							TNFRSF25
							TNFSF10
							TNFSF12
							TOPORS
							TP53
							TP53BP2
							TP63
							TP73
							TPD52L1
							TPT1
							TRADD
							TRAF1
							TRAF2
							TRAF7
							TRAP1
							TRIAP1
							TRIB3
							TRIM32
							TRIM39
							TXNDC12
							TYROBP
							UACA
							UBB
							UBE2K
							UBE4B
							UBQLN1
							UMOD
							UNC5B
							URI1
							USP28
							USP47
							VDAC2
							VNN1
							WDR35
							WNT4
							WWOX
							XBP1
							YAP1
							YBX3
							YWHAB
							YWHAE
							YWHAG
							YWHAH
							YWHAQ
							YWHAZ
							ZC3HC1
							ZDHHC3
							ZMYND11
							ZNF205
							ZNF385A
							ZNF385B
							ZNF622
							ZSWIM2

## Sheet: Table S2
Table S2. Identification of differentially expressed genes (DEGs) by three different algorithms
DESeq2							edgeR						limma
Gene	baseMean	log2FoldChange	lfcSE	stat	pvalue	padj	genes	logFC	logCPM	LR	PValue	FDR		logFC	AveExpr	t	P.Value	adj.P.Val	B
ADAMTSL1	205.589	-3.12068	0.576623	-5.41199	6.23291e-08	3.31325e-07	ADAMTSL1	-3.00803	1.91375	53.1074	3.15795e-13	2.99958e-12	ADAMTSL1	-4.14857	-0.126882	-11.6353	2.59492e-26	7.86288e-25	49.0045
ADRA1A	3.38676	-5.22882	1.23723	-4.22624	2.37629e-05	8.11717e-05	ADRA1A	-5.04474	-3.47957	52.3871	4.55711e-13	4.24839e-12	ADRA1A	-4.90731	-6.01872	-14.907	1.74005e-38	1.28699e-36	76.3189
AGTR2	16.9133	-6.66768	1.52684	-4.36697	1.25983e-05	4.53944e-05	AGTR2	-5.60644	-1.31291	35.2591	2.88633e-09	1.69359e-08	AGTR2	-3.95724	-5.90962	-8.53349	5.88392e-16	8.06682e-15	25.6512
AIM2	1381.06	6.41441	0.594732	10.7854	4.03629e-27	1.97733e-25	AIM2	6.58606	4.67794	45.3624	1.63746e-11	1.2797e-10	AIM2	4.92381	2.62632	3.79785	0.000174793	0.000492757	0.233049
AIRE	5.4418	-3.25329	0.696382	-4.67171	2.98708e-06	1.20298e-05	AIRE	-3.02757	-2.99627	37.5961	8.70198e-10	5.46991e-09	AIRE	-2.88218	-4.91333	-6.60884	1.6309e-10	1.21079e-09	13.4932
AKR1C2	7379.71	3.16867	0.71238	4.448	8.66728e-06	3.21125e-05	AKR1C2	4.00195	7.74684	13.5065	0.000237744	0.000618145	AKR1C2	1.02235	4.14363	0.851102	0.395353	0.478078	-6.82815
AKR1C3	4999.36	2.48547	0.618063	4.02139	5.78553e-05	0.000183494	AKR1C3	2.6219	6.52786	10.9838	0.000919106	0.00212241	AKR1C3	0.850295	4.32787	0.945179	0.345284	0.425799	-6.77073
AKT3	989.749	-2.8003	0.34242	-8.17797	2.88666e-16	4.9727e-15	AKT3	-2.6387	4.14811	108.492	2.09707e-25	5.01596e-24	AKT3	-3.01209	3.41693	-11.8204	5.6378e-27	1.76456e-25	50.3272
ALOX15	442.064	5.42532	0.806722	6.72514	1.75422e-11	1.56961e-10	ALOX15	5.68742	4.04985	17.0831	3.57783e-05	0.000109852	ALOX15	3.21428	-0.428217	2.83607	0.00485977	0.0100336	-2.76335
ALOXE3	184.713	2.95434	0.603734	4.89344	9.90881e-07	4.33236e-06	ALOXE3	1.5644	1.78406	4.93631	0.0262981	0.0436996	ALOXE3	2.99949	-0.155147	3.60025	0.000368607	0.000972182	-0.426552
ANGPTL2	1468.33	-2.59249	0.317125	-8.17499	2.95893e-16	5.08281e-15	ANGPTL2	-2.43242	4.71629	103.346	2.81459e-24	6.38695e-23	ANGPTL2	-2.60557	4.1083	-9.37361	1.34689e-18	2.27721e-17	31.1833
ANXA6	3763.97	-2.19568	0.293997	-7.46836	8.12018e-14	1.01284e-12	ANXA6	-2.05886	6.07305	80.9581	2.30553e-19	3.77128e-18	ANXA6	-2.25585	5.59466	-8.39434	1.55896e-15	2.0341e-14	24.1548
AP1M2	3990.53	2.5472	0.25074	10.1587	3.03009e-24	1.17728e-22	AP1M2	2.71548	6.1923	71.6718	2.54142e-17	3.55452e-16	AP1M2	5.7504	5.8409	11.876	3.56065e-27	1.13521e-25	50.9474
AP1S3	307.118	2.69242	0.304668	8.83722	9.8126e-19	2.22609e-17	AP1S3	2.85709	2.50674	52.5094	4.28193e-13	4.00058e-12	AP1S3	3.40992	2.02218	8.12191	1.02062e-14	1.23035e-13	22.87
AQP3	43178.5	2.11921	0.502917	4.21383	2.51072e-05	8.54565e-05	AQP3	2.29599	9.64224	13.4055	0.000250882	0.000649277	AQP3	4.28852	8.25602	4.63131	5.30224e-06	1.97306e-05	2.99336
AQP5	3390.87	2.90724	0.848186	3.42759	0.000608954	0.00157975	AQP5	3.2528	6.1273	7.92703	0.00487017	0.00964302	AQP5	1.80253	1.6326	1.23697	0.217011	0.286959	-6.08199
AQP8	4.01625	-3.67817	0.537289	-6.8458	7.6051e-12	7.17402e-11	AQP8	-2.86916	-2.91775	34.7128	3.8211e-09	2.19983e-08	AQP8	-2.89537	-4.88232	-7.47063	7.75267e-13	7.63959e-12	18.6721
AR	698.538	-3.83758	0.555325	-6.91051	4.82918e-12	4.69372e-11	AR	-3.69396	3.60808	102.094	5.29377e-24	1.1804e-22	AR	-5.26001	1.55012	-16.1289	3.42598e-43	3.60359e-41	87.4484
ATP6V0A4	109.143	2.79135	0.732712	3.80962	0.000139181	0.000409692	ATP6V0A4	1.76613	1.34728	3.84135	0.0500033	0.0773233	ATP6V0A4	2.42669	-1.56473	2.57578	0.0104523	0.0199374	-3.43038
ATP6V0D2	27.3619	5.7521	0.726455	7.91803	2.41297e-15	3.68326e-14	ATP6V0D2	5.81013	-0.890529	49.3885	2.09969e-12	1.82549e-11	ATP6V0D2	3.87586	-2.13636	6.64355	1.32657e-10	9.958e-10	13.7279
ATP6V1G2	24.06	-2.13804	0.305682	-6.99432	2.66551e-12	2.69492e-11	ATP6V1G2	-2.02601	-1.09492	67.9885	1.64451e-16	2.15009e-15	ATP6V1G2	-2.09718	-1.68086	-7.53199	5.20783e-13	5.22514e-12	19.0209
AURKA	2125.41	4.30071	0.187131	22.9824	6.98659e-117	4.25092e-113	AURKA	4.46079	5.29344	264.601	1.70429e-59	2.29008e-57	AURKA	4.89332	5.01421	13.6322	1.20308e-33	6.03068e-32	65.5696
BAK1	3488.86	2.08199	0.202623	10.2752	9.11904e-25	3.70727e-23	BAK1	2.241	6.00645	77.2048	1.54118e-18	2.38567e-17	BAK1	2.30818	5.77398	7.64264	2.52782e-13	2.62233e-12	19.5109
BCL2	892.463	-2.10907	0.377924	-5.58068	2.39584e-08	1.3583e-07	BCL2	-1.95403	4.02394	40.9318	1.57633e-10	1.08726e-09	BCL2	-2.44641	3.23593	-9.75668	7.58985e-20	1.4323e-18	34.107
BCL2A1	316.08	2.81056	0.388821	7.22841	4.8867e-13	5.46958e-12	BCL2A1	2.26893	2.53447	22.3722	2.24607e-06	8.55781e-06	BCL2A1	2.70585	1.76513	5.31311	2.02973e-07	9.59886e-07	6.59439
BCL2L10	345.826	2.22483	0.470515	4.72851	2.26177e-06	9.32353e-06	BCL2L10	2.39378	2.68473	16.4349	5.03484e-05	0.000149958	BCL2L10	2.12364	1.50865	2.96518	0.00325367	0.00701432	-2.5181
BCL2L12	1732.48	2.12878	0.173509	12.269	1.32878e-34	1.13233e-32	BCL2L12	2.28339	4.99236	111.515	4.56246e-26	1.12918e-24	BCL2L12	2.19605	4.81445	8.3549	2.05125e-15	2.6349e-14	24.3193
BCL2L14	130.677	2.74225	0.464979	5.89758	3.68866e-09	2.36046e-08	BCL2L14	2.88569	1.26889	23.7698	1.08571e-06	4.36682e-06	BCL2L14	3.63567	0.188863	5.46456	9.37892e-08	4.66764e-07	7.39666
BEX1	42.4291	-2.43945	0.98961	-2.46506	0.013699	0.0264285	BEX1	-2.43365	-0.393827	10.7336	0.00105208	0.00240099	BEX1	-4.92783	-4.21147	-8.863	5.638e-17	8.43235e-16	27.9305
BIK	841.087	2.91748	0.412086	7.07978	1.44386e-12	1.52095e-11	BIK	3.06132	3.93919	32.0501	1.50251e-08	7.99709e-08	BIK	5.18717	3.04364	7.12327	7.07025e-12	6.23139e-11	16.5217
BIRC3	4908.72	2.25468	0.510166	4.41951	9.89263e-06	3.63251e-05	BIRC3	2.55282	6.64805	14.3543	0.000151435	0.00041028	BIRC3	1.44683	5.09354	2.09183	0.0372455	0.0615126	-5.08348
BIRC5	4245.82	3.63957	0.260004	13.9981	1.59995e-44	2.36281e-42	BIRC5	4.95188	6.28005	184.691	4.58418e-42	2.53563e-40	BIRC5	7.17113	5.86548	14.8827	2.15701e-38	1.56383e-36	76.1828
BRCA1	1791.85	2.71065	0.164575	16.4706	5.96564e-61	2.59267e-58	BRCA1	2.87824	5.04869	170.012	7.35375e-39	3.48861e-37	BRCA1	3.03368	4.85843	10.4919	2.5829e-22	5.882e-21	39.9673
BRCA2	863.285	3.18608	0.202384	15.7427	7.70492e-56	2.23237e-53	BRCA2	3.36413	3.99706	148.087	4.5409e-34	1.69393e-32	BRCA2	3.58479	3.73259	10.6168	9.64865e-23	2.24916e-21	40.9325
BRSK2	72.6057	-2.23157	0.568737	-3.92373	8.71887e-05	0.000267115	BRSK2	-2.04789	0.41968	20.4869	6.0041e-06	2.12721e-05	BRSK2	-3.10477	-1.34853	-6.51138	2.9003e-10	2.09032e-09	12.8135
BST2	16486.4	2.12073	0.318662	6.65511	2.83081e-11	2.46688e-10	BST2	2.25227	8.22505	33.4657	7.25302e-09	4.04056e-08	BST2	2.19747	7.71609	5.2106	3.39003e-07	1.55034e-06	5.47392
BUB1	1955.38	3.46395	0.21082	16.4309	1.14976e-60	4.85804e-58	BUB1	4.36646	5.17274	224.442	9.71615e-51	8.4818e-49	BUB1	5.63453	4.87007	15.328	4.21688e-40	3.52529e-38	80.0747
C6	15.9611	-2.67396	1.14019	-2.34519	0.0190176	0.0353315	C6	-2.47196	-1.67544	8.34075	0.00387655	0.00784821	C6	-3.91353	-4.91821	-6.52583	2.66402e-10	1.92978e-09	13.0026
C7	697.088	-6.36534	0.77264	-8.23843	1.7448e-16	3.09687e-15	C7	-6.23532	3.55424	218.351	2.07052e-49	1.68164e-47	C7	-8.61193	-1.33055	-23.3802	4.51119e-71	4.82415e-68	151.314
CA9	4323.34	6.66048	0.554995	12.001	3.51084e-33	2.79599e-31	CA9	6.84184	6.31521	53.6213	2.43114e-13	2.3368e-12	CA9	6.06024	4.46901	4.03627	6.80813e-05	0.000207445	1.08336
CAMP	22.9873	2.02009	0.632673	3.19294	0.0014083	0.00339726	CAMP	3.55338	0.176884	11.3834	0.000741034	0.00174547	CAMP	1.89873	-2.82835	2.71452	0.00699914	0.0138884	-3.05267
CASP12	6.01715	-5.15656	0.368043	-14.0108	1.33966e-44	2.00764e-42	CASP12	-4.96872	-2.85713	471.637	1.41103e-104	1.20714e-101	CASP12	-4.9412	-4.5761	-15.383	2.59099e-40	2.20191e-38	80.5707
CASP5	19.3396	3.09807	0.592027	5.23299	1.66793e-07	8.26819e-07	CASP5	3.16737	-1.38197	21.4007	3.7263e-06	1.37013e-05	CASP5	2.1059	-2.64344	3.80254	0.000171653	0.000484649	0.327736
CCDC178	14.2752	-4.13367	0.600614	-6.88242	5.88447e-12	5.64367e-11	CCDC178	-3.91538	-1.82749	99.7201	1.75534e-23	3.77944e-22	CCDC178	-4.94864	-3.85485	-11.9821	1.47576e-27	4.83721e-26	51.8172
CCDC80	6136.52	-2.63313	0.439993	-5.98447	2.17096e-09	1.4367e-08	CCDC80	-2.54674	6.78722	60.203	8.55624e-15	9.57262e-14	CCDC80	-2.55672	5.65909	-6.00606	5.18686e-09	3.11103e-08	9.38925
CCK	44.9554	4.23637	0.855459	4.95216	7.33949e-07	3.27681e-06	CCK	4.47709	-0.0714271	14.098	0.000173527	0.000463287	CCK	1.89856	-3.03138	2.199	0.0285973	0.0487544	-4.27143
CD27	414.554	2.19801	0.436401	5.03667	4.737e-07	2.1772e-06	CD27	2.31097	2.89939	18.7504	1.48989e-05	4.90988e-05	CD27	1.87076	1.93889	3.13632	0.00187053	0.00425935	-2.0492
CD274	986.995	2.15609	0.456726	4.72076	2.3497e-06	9.65486e-06	CD274	2.32582	4.18476	16.6921	4.39639e-05	0.000132387	CD274	1.33447	3.07434	2.06075	0.0401387	0.0657158	-4.89637
CD38	540.658	2.22192	0.439288	5.058	4.23669e-07	1.96417e-06	CD38	2.38516	3.30304	19.0629	1.26479e-05	4.22393e-05	CD38	1.83945	2.30236	2.88273	0.00421067	0.00882826	-2.81245
CD3E	1106.55	2.05654	0.394134	5.21786	1.81003e-07	8.9116e-07	CD3E	2.18639	4.3295	20.6716	5.45192e-06	1.94684e-05	CD3E	1.9311	3.54125	3.13699	0.00186642	0.00425187	-2.16662
CD70	347.713	4.54606	0.624268	7.28222	3.28375e-13	3.75558e-12	CD70	4.92139	2.92664	25.8694	3.65313e-07	1.59262e-06	CD70	3.68446	0.546346	4.18451	3.70109e-05	0.000118366	1.71555
CDC25A	954.367	3.19639	0.216221	14.783	1.88526e-49	3.58459e-47	CDC25A	3.88731	4.13954	173.159	1.51111e-39	7.35915e-38	CDC25A	4.35613	3.84349	12.1219	4.60228e-28	1.5749e-26	52.9276
CDC25C	628.327	3.61616	0.236139	15.3137	6.19469e-53	1.44965e-50	CDC25C	5.13417	3.53104	250.353	2.17471e-56	2.50287e-54	CDC25C	6.73178	3.15964	18.5419	1.46925e-52	3.19562e-50	107.699
CDC7	1532.78	2.7055	0.166547	16.2447	2.43676e-59	8.93145e-57	CDC7	2.88318	4.82459	166.128	5.18779e-38	2.36072e-36	CDC7	3.10297	4.63092	10.6211	9.32213e-23	2.17898e-21	40.9725
CDCA3	1538.93	2.27231	0.182804	12.4303	1.78904e-35	1.61983e-33	CDCA3	2.46223	4.82005	115.555	5.9473e-27	1.54491e-25	CDCA3	2.90136	4.62408	9.88742	2.80492e-20	5.45779e-19	35.3577
CDCP1	6951.43	2.0781	0.280339	7.4128	1.23663e-13	1.50363e-12	CDCP1	2.25419	7.00533	40.9568	1.55632e-10	1.07489e-09	CDCP1	4.46526	6.58662	8.55996	4.88316e-16	6.74886e-15	25.7475
CDH1	21833.4	2.62736	0.260615	10.0814	6.67891e-24	2.53033e-22	CDH1	2.5964	8.6522	58.8071	1.73916e-14	1.87544e-13	CDH1	6.20999	8.27242	13.6409	1.11593e-33	5.60476e-32	65.765
CDH3	20381.4	3.21882	0.352761	9.12465	7.19711e-20	1.84768e-18	CDH3	3.3507	8.55731	48.5074	3.29037e-12	2.79812e-11	CDH3	3.23011	7.86551	5.93635	7.61714e-09	4.47559e-08	9.26735
CDK1	4832.16	3.35922	0.19646	17.0987	1.51626e-65	9.22554e-63	CDK1	4.29293	6.48	250.171	2.3829e-56	2.73023e-54	CDK1	5.1085	6.20674	15.0772	3.87706e-39	3.05229e-37	78.0745
CDKN2A	9371.17	7.69364	0.314193	24.487	2.0315e-132	6.18023e-128	CDKN2A	7.85683	7.43145	204.192	2.54168e-46	1.75828e-44	CDKN2A	7.89087	6.72852	7.8678	5.68471e-14	6.29686e-13	21.1919
CDKN3	1195.38	4.34198	0.209422	20.7332	1.73755e-95	4.06613e-92	CDKN3	4.49827	4.4657	218.068	2.38639e-49	1.926e-47	CDKN3	5.0048	4.15001	13.2682	2.77583e-32	1.26991e-30	62.4328
CDO1	55.0199	-4.373	0.5882	-7.43455	1.04922e-13	1.29281e-12	CDO1	-4.23196	-0.0241284	131.729	1.71524e-30	5.31662e-29	CDO1	-5.67697	-2.30272	-14.922	1.52557e-38	1.13161e-36	76.84
CDX2	32.9314	4.59833	1.45401	3.16253	0.00156407	0.00373956	CDX2	7.4444	2.0722	6.93503	0.00845237	0.0157813	CDX2	0.386796	-4.84427	0.425227	0.670959	0.734868	-6.5361
CEACAM5	24236.5	3.78655	0.733722	5.16075	2.45969e-07	1.18175e-06	CEACAM5	3.11416	8.79629	10.1302	0.00145858	0.00323407	CEACAM5	4.73029	5.55556	2.27264	0.0237146	0.0413334	-4.39169
CEACAM6	19225.8	4.00724	0.657242	6.09706	1.08035e-09	7.5123e-09	CEACAM6	2.89434	8.46457	11.2155	0.000811148	0.00189428	CEACAM6	5.16729	5.90565	2.80474	0.00534527	0.0109155	-3.06656
CENPF	6840.01	3.52181	0.224836	15.6639	2.67046e-55	7.319e-53	CENPF	4.74192	6.97606	230.303	5.12002e-52	4.88496e-50	CENPF	6.20538	6.64336	15.1144	2.78917e-39	2.23003e-37	78.3389
CHEK2	1285.29	1.99558	0.147326	13.5453	8.44365e-42	1.10721e-39	CHEK2	2.15919	4.56597	134.319	4.65375e-31	1.48187e-29	CHEK2	2.14231	4.42619	9.61699	2.18165e-19	3.95983e-18	33.3273
CLDN1	25291.1	2.51652	0.473169	5.31844	1.0466e-07	5.35481e-07	CLDN1	2.62203	8.86916	18.6673	1.55627e-05	5.11219e-05	CLDN1	3.70687	7.64466	3.55508	0.000435182	0.00113229	-1.1196
CLEC7A	1079.96	2.11805	0.495517	4.27442	1.91633e-05	6.66804e-05	CLEC7A	2.29946	4.30958	14.003	0.000182521	0.000485733	CLEC7A	1.25005	2.98872	1.84069	0.0665971	0.102804	-5.32428
CLNK	36.6383	3.28995	0.496196	6.63034	3.34907e-11	2.892e-10	CLNK	3.37359	-0.506282	31.6935	1.80521e-08	9.49352e-08	CLNK	2.93612	-1.49424	5.29865	2.18299e-07	1.0282e-06	6.61017
CLU	14623.9	-2.19627	0.480609	-4.56978	4.88248e-06	1.89168e-05	CLU	-2.08351	8.03251	30.5869	3.19237e-08	1.62146e-07	CLU	-2.81982	6.75764	-5.87893	1.04265e-08	6.01475e-08	8.6654
CPEB1	145.113	-3.02245	0.626162	-4.82694	1.38649e-06	5.92079e-06	CPEB1	-2.82484	1.39468	38.3238	5.99261e-10	3.84021e-09	CPEB1	-4.65334	-0.879727	-9.56096	3.3246e-19	5.92952e-18	32.8535
CPLX2	15.5875	3.16093	1.26579	2.49719	0.0125182	0.0243793	CPLX2	5.6257	0.576649	6.26437	0.012319	0.0221762	CPLX2	-0.0105649	-5.07965	-0.0143582	0.988553	0.991489	-6.62898
CRIP1	9377.92	2.23368	0.455699	4.90165	9.50344e-07	4.16831e-06	CRIP1	2.33918	7.38439	17.5322	2.82477e-05	8.84011e-05	CRIP1	1.69596	6.31762	2.82735	0.00499065	0.0102723	-3.47136
CRYAB	2855.53	-2.24995	0.541385	-4.15591	3.23992e-05	0.000107851	CRYAB	-2.07981	5.68301	23.6725	1.14203e-06	4.57327e-06	CRYAB	-3.58312	4.02007	-8.40516	1.44576e-15	1.89894e-14	24.2517
CSF2	33.89	5.39482	0.755873	7.1372	9.52533e-13	1.02941e-11	CSF2	5.99473	-0.0498197	33.7267	6.34241e-09	3.55643e-08	CSF2	3.7659	-2.13887	5.47832	8.73636e-08	4.36308e-07	7.50579
CTSC	10699.8	2.03523	0.278863	7.29831	2.91414e-13	3.35175e-12	CTSC	2.18814	7.61634	40.4606	2.0062e-10	1.36576e-09	CTSC	1.95875	7.21519	5.59121	4.8553e-08	2.52403e-07	7.38527
CTSE	534.13	6.3247	0.904334	6.99377	2.67597e-12	2.7037e-11	CTSE	7.06165	4.25288	18.8288	1.42994e-05	4.72565e-05	CTSE	2.90948	-0.942389	2.37392	0.0181934	0.0327168	-3.91897
CTSG	33.3275	-3.17961	0.636047	-4.99902	5.76231e-07	2.61059e-06	CTSG	-3.11381	-0.652489	48.4044	3.46791e-12	2.93839e-11	CTSG	-3.24131	-2.75137	-5.38303	1.42413e-07	6.89888e-07	6.9006
CTSK	3013.3	-3.41309	0.352272	-9.68879	3.36489e-22	1.08096e-20	CTSK	-3.23314	5.72777	178.123	1.24542e-40	6.43135e-39	CTSK	-3.21817	4.84585	-10.6728	6.19368e-23	1.46708e-21	41.0205
CTSS	5139.25	2.57526	0.332644	7.74179	9.8027e-15	1.38641e-13	CTSS	2.71707	6.55254	40.83	1.66062e-10	1.14079e-09	CTSS	2.44917	5.97396	4.57967	6.6911e-06	2.45289e-05	2.89146
CTSV	3547.93	3.25863	0.386933	8.42168	3.71138e-17	7.09219e-16	CTSV	1.71581	6.04694	13.0025	0.000311082	0.000791584	CTSV	5.37846	5.21708	7.09978	8.18892e-12	7.17529e-11	16.3354
CTSW	610.987	2.51872	0.433501	5.8102	6.23993e-09	3.86071e-08	CTSW	2.63257	3.48284	22.8196	1.77941e-06	6.88919e-06	CTSW	2.09905	2.49864	3.06106	0.0023934	0.00532663	-2.2946
CXCL12	1371.92	-4.49366	0.430917	-10.4281	1.84518e-25	7.96227e-24	CXCL12	-4.36999	4.58054	270.937	7.08989e-61	1.03388e-58	CXCL12	-5.00719	2.9866	-16.7317	1.58116e-45	1.98924e-43	92.7714
CXCL8	4057.78	4.40715	0.550984	7.9987	1.25744e-15	1.98619e-14	CXCL8	3.81784	6.23241	23.9901	9.68302e-07	3.93157e-06	CXCL8	4.88279	4.46588	4.06916	5.95602e-05	0.000183199	1.16296
CXCR3	227.182	3.01034	0.439594	6.84799	7.48948e-12	7.07154e-11	CXCR3	3.1252	2.05113	29.8861	4.58191e-08	2.2825e-07	CXCR3	2.98784	1.06905	4.97182	1.0862e-06	4.53067e-06	5.02198
CYBB	1583.8	2.1062	0.380004	5.54257	2.98065e-08	1.66809e-07	CYBB	2.22385	4.84821	22.8577	1.74447e-06	6.76414e-06	CYBB	1.93175	4.11489	3.27766	0.00116237	0.00275255	-1.78715
CYGB	617.871	-2.05559	0.409652	-5.01789	5.22419e-07	2.38276e-06	CYGB	-1.89323	3.46691	33.2192	8.23337e-09	4.55426e-08	CYGB	-2.61637	2.57537	-9.51656	4.638e-19	8.16981e-18	32.3663
CYP1B1	908.452	-2.5739	0.481409	-5.3466	8.96236e-08	4.63774e-07	CYP1B1	-2.39826	4.03292	42.7219	6.31017e-11	4.58653e-10	CYP1B1	-3.30018	2.69758	-9.15263	6.87816e-18	1.09849e-16	29.6329
DCN	9954.73	-3.93406	0.436024	-9.02257	1.83735e-19	4.50048e-18	DCN	-3.7964	7.45356	178.02	1.31138e-40	6.75832e-39	DCN	-4.57362	6.04329	-10.852	1.48827e-23	3.70839e-22	42.3753
DDIAS	691.052	3.18539	0.23674	13.4552	2.86801e-41	3.62036e-39	DDIAS	3.35022	3.68207	106.944	4.57867e-25	1.07908e-23	DDIAS	3.74024	3.34315	9.90746	2.40661e-20	4.72576e-19	35.5207
DDR2	1085.68	-3.6968	0.358732	-10.3052	6.67692e-25	2.75611e-23	DDR2	-3.54521	4.25522	220.328	7.67092e-50	6.35078e-48	DDR2	-3.86799	3.266	-14.8039	4.31705e-38	3.05226e-36	75.7434
DUOX2	5555.3	3.12562	0.616995	5.06587	4.06535e-07	1.88934e-06	DUOX2	3.2874	6.67563	15.6145	7.76563e-05	0.000222762	DUOX2	3.79418	4.46946	2.76155	0.00608683	0.0122438	-3.17782
E2F1	2878.95	4.19205	0.222348	18.8535	2.74846e-79	3.48391e-76	E2F1	4.35011	5.72334	185.349	3.29373e-42	1.84571e-40	E2F1	4.50716	5.3882	11.2702	5.12858e-25	1.4138e-23	46.0838
E2F2	1622.48	3.65557	0.30199	12.105	9.94218e-34	8.10887e-32	E2F2	3.73619	4.90408	78.1109	9.74149e-19	1.53008e-17	E2F2	6.95892	4.36741	11.6481	2.33689e-26	7.10619e-25	49.0156
EDA2R	58.3549	-4.33006	0.489066	-8.85372	8.46463e-19	1.93909e-17	EDA2R	-4.14254	0.0485924	178.807	8.82863e-41	4.60542e-39	EDA2R	-4.91813	-1.71381	-13.7527	4.23709e-34	2.18803e-32	66.7305
ELANE	1.83964	-3.573	0.713661	-5.00657	5.54075e-07	2.51809e-06	ELANE	-3.31715	-3.91771	45.5907	1.45734e-11	1.14662e-10	ELANE	-3.18353	-5.67586	-9.03384	1.63762e-17	2.53649e-16	29.1343
ENO1	114885	2.10513	0.205392	10.2493	1.19143e-24	4.78808e-23	ENO1	2.26207	11.0489	74.9831	4.7475e-18	7.06346e-17	ENO1	2.32836	10.8079	10.229	2.01783e-21	4.27291e-20	37.5375
ENPP2	861.981	-3.32638	0.369438	-9.00391	2.17824e-19	5.30132e-18	ENPP2	-3.20584	3.93916	157.516	3.94861e-36	1.6319e-34	ENPP2	-3.14577	2.99846	-11.0149	4.03416e-24	1.05435e-22	43.8284
EPO	10.0975	-3.62178	0.410021	-8.83316	1.0176e-18	2.30228e-17	EPO	-3.44878	-2.24759	148.324	4.02903e-34	1.50736e-32	EPO	-3.72166	-3.48471	-9.91929	2.19834e-20	4.33003e-19	35.609
EZH2	2700.64	2.72837	0.195488	13.9567	2.86384e-44	4.20888e-42	EZH2	2.90962	5.63862	125.257	4.47061e-29	1.29355e-27	EZH2	3.41408	5.39756	10.2997	1.164e-21	2.53169e-20	38.4806
F10	155.122	-5.0759	0.484425	-10.4782	1.08799e-25	4.79695e-24	F10	-4.92993	1.4064	301.053	1.94254e-67	3.77692e-65	F10	-5.83345	-0.693671	-22.0087	6.71206e-66	4.41705e-63	139.389
FABP4	3159.69	2.30269	0.92827	2.48063	0.013115	0.0254244	FABP4	4.05935	7.43203	7.85341	0.0050725	0.010002	FABP4	-2.11463	0.886603	-2.06048	0.0401645	0.0657496	-5.00993
FAIM2	178.473	-2.11561	0.584381	-3.62025	0.000294314	0.00081153	FAIM2	-1.98208	1.66908	18.224	1.96391e-05	6.32182e-05	FAIM2	-3.16369	-0.217735	-6.9139	2.58714e-11	2.14467e-10	15.0865
FANCD2	1609.32	2.47173	0.174369	14.1753	1.30298e-45	2.04326e-43	FANCD2	2.64941	4.89362	134.045	5.3415e-31	1.69665e-29	FANCD2	2.84346	4.69656	9.75063	7.94629e-20	1.49627e-18	34.3323
FASLG	116.427	3.48242	0.48402	7.19479	6.25567e-13	6.90279e-12	FASLG	3.59624	1.11239	31.5182	1.97581e-08	1.03254e-07	FASLG	3.23033	-0.0358471	5.04955	7.47013e-07	3.21517e-06	5.41352
FGF10	52.1812	-6.61216	0.651071	-10.1558	3.12193e-24	1.21056e-22	FGF10	-6.41557	-0.173397	329.531	1.21631e-73	3.12165e-71	FGF10	-7.12376	-3.65692	-18.8406	1.01822e-53	2.39749e-51	111.384
FGF2	323.765	-3.31134	0.473297	-6.99632	2.62764e-12	2.66106e-11	FGF2	-3.17439	2.52294	93.0736	5.03863e-22	9.72305e-21	FGF2	-4.11085	1.10671	-13.7185	5.69671e-34	2.91829e-32	66.4054
FGFR1	2638.04	-2.6829	0.447561	-5.9945	2.04116e-09	1.3561e-08	FGFR1	-2.53038	5.54753	57.7954	2.90845e-14	3.07309e-13	FGFR1	-3.38557	4.39467	-9.7043	1.12867e-19	2.0915e-18	33.5917
FOXA1	2150.85	3.70567	0.448864	8.25566	1.5106e-16	2.70804e-15	FOXA1	4.24021	5.30014	43.5999	4.02858e-11	2.99778e-10	FOXA1	6.62617	4.18808	5.89321	9.6455e-09	5.59096e-08	9.54891
FOXF1	222.323	-3.39339	0.377045	-8.99997	2.25771e-19	5.48157e-18	FOXF1	-3.22543	1.97786	152.449	5.05517e-35	1.97776e-33	FOXF1	-3.52742	1.00105	-14.0348	3.64716e-35	2.02607e-33	69.1554
FOXP3	280.861	3.71425	0.323226	11.4912	1.46118e-30	9.53907e-29	FOXP3	3.83684	2.36393	78.7949	6.89037e-19	1.09499e-17	FOXP3	3.87209	1.83322	8.804	8.61322e-17	1.27706e-15	27.5229
FZD9	103.923	2.39152	0.486833	4.91241	8.99652e-07	3.96081e-06	FZD9	2.54953	0.970837	17.4137	3.00644e-05	9.35389e-05	FZD9	1.43984	-0.243232	2.34462	0.019661	0.0350203	-4.05957
G0S2	1185.71	2.5085	0.516769	4.8542	1.20875e-06	5.22189e-06	G0S2	2.79525	4.58772	16.2863	5.44553e-05	0.000161199	G0S2	1.80865	3.00257	2.54035	0.0115491	0.0217884	-3.76497
GAB2	833.668	-2.25076	0.292131	-7.70462	1.31229e-14	1.82212e-13	GAB2	-2.09221	3.9127	81.8089	1.49904e-19	2.47413e-18	GAB2	-2.39988	3.41922	-10.744	3.51801e-23	8.46202e-22	41.6953
GALNT14	1472.86	3.06992	0.471279	6.51402	7.31664e-11	5.99965e-10	GALNT14	3.22545	4.7529	26.314	2.90185e-07	1.28496e-06	GALNT14	3.12803	3.54791	2.79629	0.00548354	0.0111694	-3.05723
GATA2	973.12	-2.22471	0.363585	-6.11882	9.42714e-10	6.62032e-09	GATA2	-2.07572	4.12807	52.8475	3.60474e-13	3.40006e-12	GATA2	-2.58118	3.40352	-8.69186	1.91864e-16	2.74328e-15	26.3375
GCLM	1990.1	2.09772	0.320102	6.5533	5.62791e-11	4.70364e-10	GCLM	2.26374	5.20419	31.8934	1.62871e-08	8.633e-08	GCLM	1.84047	4.66485	4.35298	1.81218e-05	6.13825e-05	2.03863
GGCT	4876.1	1.97804	0.158065	12.5141	6.25256e-36	5.87084e-34	GGCT	2.12953	6.48771	114.895	8.29886e-27	2.13846e-25	GGCT	2.24671	6.33297	10.346	8.1106e-22	1.78065e-20	38.7165
GLS2	500.693	1.91289	0.378842	5.04929	4.43444e-07	2.04804e-06	GLS2	2.06089	3.21446	19.7122	9.00228e-06	3.09171e-05	GLS2	2.01764	2.47213	3.41646	0.000716729	0.00178314	-1.19683
GNLY	1505.91	3.48761	0.501487	6.95453	3.53741e-12	3.50195e-11	GNLY	3.58314	4.76909	27.4575	1.60587e-07	7.37951e-07	GNLY	2.53277	3.38991	3.00569	0.00286043	0.00623941	-2.4897
GPSM1	673.279	-2.24703	0.300034	-7.48927	6.92591e-14	8.70661e-13	GPSM1	-2.07167	3.59252	77.4057	1.39214e-18	2.16542e-17	GPSM1	-2.36637	3.08811	-9.68015	1.35481e-19	2.48721e-18	33.5517
GRHL2	3903.16	2.34149	0.249158	9.39762	5.58115e-21	1.59128e-19	GRHL2	2.46997	6.17187	59.8174	1.0408e-14	1.15332e-13	GRHL2	6.34094	5.81568	12.9091	5.99703e-31	2.50674e-29	59.4482
GRIA3	28.6837	-4.024	0.439073	-9.16476	4.96576e-20	1.29784e-18	GRIA3	-3.85026	-0.92205	179.94	4.99389e-41	2.6481e-39	GRIA3	-4.28717	-2.33859	-11.686	1.70988e-26	5.23052e-25	49.435
GSDMC	1483.79	1.95503	0.507388	3.85313	0.000116618	0.000348536	GSDMC	2.12456	4.78062	11.6247	0.000650829	0.00155309	GSDMC	5.74243	3.39048	4.62085	5.55917e-06	2.06239e-05	3.47345
GZMB	1016.18	4.90111	0.481934	10.1697	2.70783e-24	1.05748e-22	GZMB	5.00112	4.20706	48.4809	3.33515e-12	2.83339e-11	GZMB	4.7798	2.9207	5.34558	1.72254e-07	8.24182e-07	6.77479
HAVCR2	690.04	2.1403	0.35484	6.03173	1.62218e-09	1.09618e-08	HAVCR2	2.29805	3.65586	27.7232	1.39971e-07	6.51734e-07	HAVCR2	2.05443	3.01993	3.95057	9.60597e-05	0.000284422	0.643248
HELLS	2395.35	2.75046	0.176105	15.6183	5.46114e-55	1.45736e-52	HELLS	2.92982	5.46455	156.708	5.92985e-36	2.42727e-34	HELLS	3.08159	5.25725	10.1083	5.139e-21	1.06279e-19	37.0148
HGF	103.295	-3.04373	0.382973	-7.94762	1.90128e-15	2.92865e-14	HGF	-1.87113	1.73689	16.9252	3.88821e-05	0.00011846	HGF	-3.35947	-0.0106893	-10.2118	2.30666e-21	4.87648e-20	37.7779
HIC1	447.646	-2.67174	0.278123	-9.60633	7.51776e-22	2.31717e-20	HIC1	-2.53053	3.00337	148.935	2.96297e-34	1.1216e-32	HIC1	-2.75099	2.49946	-13.677	8.16642e-34	4.15856e-32	66.0368
HK2	7165.5	2.87263	0.311305	9.22771	2.76492e-20	7.44375e-19	HK2	2.60614	7.05272	40.9697	1.54608e-10	1.06926e-09	HK2	3.91704	6.51611	6.92472	2.421e-11	2.01279e-10	15.1146
HMGA1	20188	2.65389	0.239025	11.103	1.21344e-28	6.82352e-27	HMGA1	2.15701	8.54341	48.8676	2.73836e-12	2.34815e-11	HMGA1	3.72644	8.21491	11.2711	5.08864e-25	1.4043e-23	45.9573
HPRT1	3109.24	1.96658	0.170032	11.5659	6.13398e-31	4.10127e-29	HPRT1	2.12777	5.84332	97.4829	5.43235e-23	1.12527e-21	HPRT1	2.05219	5.66707	8.26497	3.82328e-15	4.78423e-14	23.6138
HRC	37.8536	-4.79925	0.392533	-12.2264	2.24776e-34	1.88899e-32	HRC	-4.61563	-0.564823	371.379	9.37413e-83	3.48677e-80	HRC	-4.89992	-2.09792	-17.6488	4.33642e-49	7.46941e-47	100.757
HRK	180.019	4.36641	0.602216	7.25056	4.15037e-13	4.68159e-12	HRK	4.51558	1.75304	27.5359	1.54206e-07	7.11434e-07	HRK	3.21297	-0.130009	3.65832	0.000297019	0.000797301	-0.220744
HTR2B	125.123	-3.26977	0.532377	-6.14183	8.15748e-10	5.77939e-09	HTR2B	-3.1842	1.19443	73.0561	1.26016e-17	1.80682e-16	HTR2B	-3.22785	-0.565062	-7.05804	1.06218e-11	9.16949e-11	15.9844
IDH2	12153.4	2.04489	0.206391	9.90787	3.8478e-23	1.34704e-21	IDH2	2.20134	7.80049	74.1005	7.4238e-18	1.08318e-16	IDH2	2.45044	7.56742	9.63653	1.88306e-19	3.43489e-18	33.2173
IDO1	6124.44	4.60134	0.577259	7.97102	1.57373e-15	2.45518e-14	IDO1	4.77662	6.81118	30.5465	3.25964e-08	1.65399e-07	IDO1	5.38878	4.8682	3.79611	0.000175965	0.000495572	0.151642
IFI27	32381.8	2.77125	0.358521	7.72967	1.07824e-14	1.51862e-13	IFI27	2.89809	9.21017	38.5225	5.41266e-10	3.48684e-09	IFI27	3.11322	8.52734	5.85852	1.1651e-08	6.67312e-08	8.75106
IFI6	19221.8	3.11174	0.436819	7.12365	1.05104e-12	1.13025e-11	IFI6	3.24725	8.45772	30.7283	2.96808e-08	1.51383e-07	IFI6	2.7257	7.41956	4.21373	3.27524e-05	0.000105735	1.19098
IFNG	67.8726	4.46777	0.619904	7.20721	5.71119e-13	6.34804e-12	IFNG	4.57264	0.347405	30.2973	3.70636e-08	1.86664e-07	IFNG	3.43182	-1.29828	4.62596	5.43221e-06	2.01908e-05	3.56254
IGF1	812.931	-2.34204	0.620142	-3.77662	0.00015897	0.00046328	IGF1	-2.21945	3.86441	21.3009	3.92541e-06	1.43758e-05	IGF1	-3.93328	1.63972	-9.23958	3.63045e-18	5.9461e-17	30.3087
IKZF3	1097.41	2.48082	0.340822	7.27893	3.36481e-13	3.84395e-12	IKZF3	2.61854	4.32352	37.036	1.15967e-09	7.17695e-09	IKZF3	2.57527	3.7265	4.46933	1.09224e-05	3.85801e-05	2.68045
IL17A	7.8619	3.48711	0.946	3.68616	0.000227661	0.000642358	IL17A	3.50363	-2.50275	10.3931	0.00126485	0.00284383	IL17A	1.1627	-4.56159	1.7808	0.0758984	0.115495	-5.05805
IL19	82.4837	3.78695	0.653004	5.79928	6.66008e-09	4.10314e-08	IL19	1.19205	1.31091	2.22823	0.135509	0.186619	IL19	2.75535	-1.36073	3.36534	0.00085804	0.00209669	-1.17553
IL1A	762.11	3.44103	0.673827	5.1067	3.27834e-07	1.54243e-06	IL1A	3.61513	3.82922	15.0869	0.000102673	0.00028777	IL1A	4.77833	1.20921	4.33841	1.92941e-05	6.50188e-05	2.33568
IL1B	847.49	3.94506	0.515927	7.64655	2.06439e-14	2.78629e-13	IL1B	3.43895	3.97457	23.7772	1.08153e-06	4.35412e-06	IL1B	3.78038	2.48194	4.77077	2.79984e-06	1.09074e-05	4.09852
IL1R1	2472.31	-2.14948	0.288384	-7.45354	9.08712e-14	1.12652e-12	IL1R1	-1.96618	5.47182	73.5183	9.97091e-18	1.43928e-16	IL1R1	-2.04015	5.01021	-7.63824	2.6019e-13	2.69591e-12	19.1434
IL37	5.15006	3.71428	0.74266	5.00132	5.69381e-07	2.58263e-06	IL37	3.93767	-2.99206	23.3779	1.33098e-06	5.26829e-06	IL37	1.84682	-4.25272	3.84431	0.000145985	0.000418066	0.506292
INHBA	1545.98	2.09833	0.493008	4.25617	2.07955e-05	7.18584e-05	INHBA	2.20223	4.83349	13.1104	0.000293654	0.000751109	INHBA	1.54906	3.51877	2.14313	0.0328606	0.0551257	-4.74741
IRF6	18932.1	2.84373	0.32363	8.78701	1.53597e-18	3.42074e-17	IRF6	3.01491	8.44949	49.1476	2.3741e-12	2.04949e-11	IRF6	5.07726	7.87516	8.09716	1.20829e-14	1.45181e-13	22.5405
ITGA2	5040.64	1.95246	0.384027	5.08417	3.69238e-07	1.72427e-06	ITGA2	2.1272	6.54226	20.1583	7.12892e-06	2.48558e-05	ITGA2	2.57061	5.76963	3.43733	0.000665552	0.0016668	-1.42266
ITGA3	17630.1	2.08442	0.35577	5.85889	4.65969e-09	2.93736e-08	ITGA3	2.24711	8.3446	25.7997	3.78747e-07	1.64839e-06	ITGA3	1.68392	7.68347	3.7431	0.000215627	0.000596665	-0.744933
ITGA8	441.467	-3.65237	0.402584	-9.07231	1.16522e-19	2.92478e-18	ITGA8	-3.49781	2.95002	168.625	1.47726e-38	6.93124e-37	ITGA8	-3.84562	1.80406	-14.3521	2.28283e-36	1.41861e-34	71.8599
ITGB3	166.998	-2.10507	0.554553	-3.79597	0.000147065	0.000431189	ITGB3	-1.96886	1.61732	19.5065	1.00258e-05	3.409e-05	ITGB3	-2.97264	-0.0961891	-6.36993	6.61453e-10	4.5537e-09	11.9356
ITGB4	29652.8	2.08853	0.295023	7.07922	1.44968e-12	1.52656e-11	ITGB4	2.26639	9.09805	37.3683	9.78001e-10	6.10121e-09	ITGB4	2.04858	8.63755	5.34637	1.71561e-07	8.21018e-07	6.0434
ITPR1	859.483	-2.64926	0.284794	-9.30236	1.37365e-20	3.80594e-19	ITPR1	-2.53331	3.95599	139.855	2.86312e-32	9.83694e-31	ITPR1	-2.53144	3.42477	-11.3605	2.45934e-25	6.93615e-24	46.6094
KCNMA1	768.135	-4.22488	0.437701	-9.65245	4.79966e-22	1.51626e-20	KCNMA1	-4.12399	3.76184	222.801	2.21578e-50	1.88931e-48	KCNMA1	-4.42505	2.23302	-15.2865	6.0909e-40	5.02646e-38	80.006
KDR	674.22	-2.98495	0.311197	-9.59184	8.65314e-22	2.66174e-20	KDR	-2.87252	3.59844	164.029	1.4911e-37	6.62095e-36	KDR	-2.90273	2.93152	-12.5228	1.58939e-29	6.0432e-28	56.1953
KIF18A	728.151	4.32671	0.207408	20.8608	1.21554e-96	3.08159e-93	KIF18A	4.48756	3.75513	226.861	2.88339e-51	2.59657e-49	KIF18A	5.09182	3.44812	14.9447	1.24868e-38	9.34327e-37	76.6779
KIF20A	2820.94	3.6857	0.265279	13.8937	6.92098e-44	9.83879e-42	KIF20A	4.98733	5.70221	171.786	3.01383e-39	1.45122e-37	KIF20A	7.64117	5.25233	14.3607	2.11658e-36	1.3185e-34	71.6156
KLF2	796.455	-3.08971	0.350949	-8.80386	1.32185e-18	2.96558e-17	KLF2	-2.96486	3.82438	142.886	6.22399e-33	2.22788e-31	KLF2	-3.30928	3.01286	-14.0728	2.61837e-35	1.46726e-33	69.4004
KLHL3	216.618	-2.45021	0.329535	-7.43538	1.0427e-13	1.2853e-12	KLHL3	-2.28153	1.96241	80.8055	2.49059e-19	4.06622e-18	KLHL3	-2.61393	1.33233	-10.1672	3.25977e-21	6.82954e-20	37.385
KRT14	193977	3.45255	0.851611	4.05414	5.03196e-05	0.000161462	KRT14	3.61081	11.7946	9.42631	0.00213894	0.0045781	KRT14	6.34301	7.21449	1.98699	0.0477808	0.0765143	-5.00863
KRT18	40865.7	3.31833	0.413645	8.02215	1.03908e-15	1.66023e-14	KRT18	3.46084	9.51349	38.9551	4.33655e-10	2.82481e-09	KRT18	3.8493	8.61111	6.8534	3.74484e-11	3.03573e-10	14.4225
KRT8	67558	3.90685	0.474122	8.24017	1.71967e-16	3.06119e-15	KRT8	4.05213	10.2465	36.789	1.31633e-09	8.08607e-09	KRT8	4.19004	9.00591	5.06404	6.96309e-07	3.00703e-06	4.85281
LAMB3	29142.6	3.68942	0.402589	9.16423	4.99022e-20	1.30311e-18	LAMB3	3.85772	9.06718	46.1477	1.09667e-11	8.74644e-11	LAMB3	6.64521	8.15992	6.73734	7.56363e-11	5.87771e-10	14.0905
LAMC2	24233.8	4.37373	0.456379	9.58353	9.3782e-22	2.86737e-20	LAMC2	4.56401	8.80876	45.4989	1.52727e-11	1.19796e-10	LAMC2	4.3478	7.60625	5.22858	3.10011e-07	1.42512e-06	5.84274
LAMP3	2981.65	3.78167	0.391949	9.64837	4.99447e-22	1.57453e-20	LAMP3	4.4599	5.78069	61.2661	4.98587e-15	5.71006e-14	LAMP3	6.02796	4.91774	6.72163	8.31309e-11	6.42443e-10	14.1113
LCK	702.751	2.15161	0.333364	6.45423	1.08773e-10	8.67616e-10	LCK	2.28711	3.67797	31.3961	2.10403e-08	1.09489e-07	LCK	2.1223	3.12275	4.38077	1.60732e-05	5.49586e-05	2.327
LCN2	25314.9	2.28964	0.604378	3.78843	0.000151604	0.000443457	LCN2	0.414542	8.88148	0.42294	0.515473	0.584942	LCN2	3.96678	6.79409	3.13425	0.00188342	0.00428751	-2.35679
LEPR	441.569	-2.6728	0.320372	-8.34278	7.25625e-17	1.34933e-15	LEPR	-2.55726	2.99879	112.89	2.28078e-26	5.75011e-25	LEPR	-2.70123	2.35201	-10.781	2.62086e-23	6.38181e-22	42.0633
LIFR	1154.81	-3.49352	0.433626	-8.05652	7.84947e-16	1.27426e-14	LIFR	-3.35839	4.34608	129.963	4.17428e-30	1.27236e-28	LIFR	-3.97454	3.09058	-12.7253	2.86205e-30	1.14773e-28	57.8406
LINC00472	18.9241	-2.15614	0.592796	-3.63723	0.000275585	0.000763626	LINC00472	-1.96644	-1.43005	17.1824	3.39576e-05	0.00010475	LINC00472	-3.05754	-3.09208	-5.65146	3.5354e-08	1.88249e-07	8.25673
LMO3	428.159	-3.8925	0.673079	-5.78312	7.33256e-09	4.49197e-08	LMO3	-3.73663	2.90499	71.4703	2.8146e-17	3.91951e-16	LMO3	-5.70862	-0.041292	-14.7911	4.83425e-38	3.40854e-36	75.7035
LPAR1	946.427	-2.50524	0.305048	-8.21261	2.16424e-16	3.79704e-15	LPAR1	-2.31181	4.09211	95.5186	1.4651e-22	2.96077e-21	LPAR1	-2.44549	3.52667	-9.37469	1.33615e-18	2.26053e-17	31.2378
LRRK2	336.025	-2.87531	0.420073	-6.84477	7.65986e-12	7.2212e-11	LRRK2	-2.70537	2.58672	76.6016	2.09174e-18	3.2108e-17	LRRK2	-3.48895	1.52779	-11.8385	4.85667e-27	1.52753e-25	50.5772
MAD2L1	2179.18	3.52412	0.188157	18.7296	2.83882e-78	3.08438e-75	MAD2L1	3.6832	5.33495	187.992	8.72383e-43	5.08857e-41	MAD2L1	4.03432	5.07499	11.4567	1.12219e-25	3.25434e-24	47.5793
MAGEA3	259.635	7.90915	1.68855	4.68398	2.81353e-06	1.1376e-05	MAGEA3	9.09809	3.42016	8.43789	0.00367483	0.00747875	MAGEA3	1.46649	-4.02504	1.15402	0.249358	0.32278	-5.96496
MALAT1	11132.9	-2.75336	0.242827	-11.3388	8.43126e-30	5.22274e-28	MALAT1	-2.55749	7.62731	203.733	3.20088e-46	2.20835e-44	MALAT1	-2.13737	7.20894	-9.08608	1.11918e-17	1.75895e-16	28.985
MAP6	102.734	-3.90001	0.434164	-8.9828	2.63963e-19	6.36314e-18	MAP6	-3.7694	0.863143	177.428	1.76568e-40	8.99128e-39	MAP6	-4.54988	-0.504109	-14.7653	6.06498e-38	4.2646e-36	75.5032
MAPK10	377.739	-2.77671	0.449594	-6.17603	6.57319e-10	4.72741e-09	MAPK10	-2.61149	2.77156	60.4471	7.55822e-15	8.50051e-14	MAPK10	-3.58762	1.57083	-10.9809	5.29888e-24	1.37093e-22	43.6375
MEF2C	445.582	-2.67417	0.271846	-9.83705	7.79609e-23	2.64406e-21	MEF2C	-2.55089	3.00034	159.009	1.86313e-36	7.85177e-35	MEF2C	-2.68101	2.50914	-12.8168	1.31555e-30	5.38494e-29	58.7128
MEG3	2031.33	-6.21652	0.473038	-13.1417	1.89958e-39	2.18072e-37	MEG3	-6.0274	5.05804	541.915	7.22582e-120	1.15907e-116	MEG3	-6.2303	2.31488	-21.7596	5.9411e-65	3.46542e-62	137.313
MEG8	3.35289	-3.80626	0.664536	-5.72769	1.01808e-08	6.09809e-08	MEG8	-3.56286	-3.46125	63.0146	2.05177e-15	2.45838e-14	MEG8	-4.10508	-5.2674	-11.5136	7.04772e-26	2.07193e-24	47.9532
MELK	2267.78	3.64325	0.247902	14.6964	6.8015e-49	1.23164e-46	MELK	4.75364	5.39083	181.028	2.89048e-41	1.55197e-39	MELK	7.94286	4.97221	16.8931	3.73644e-46	4.94307e-44	93.4607
MET	4404.1	2.11829	0.285064	7.43091	1.0785e-13	1.32459e-12	MET	2.28092	6.34296	40.8475	1.64587e-10	1.13151e-09	MET	2.08126	5.91537	4.42212	1.34305e-05	4.66053e-05	2.17957
MIA	251.645	2.83036	0.762719	3.71088	0.000206539	0.00058772	MIA	3.07554	3.15775	7.7943	0.00524112	0.0102989	MIA	-0.236441	-0.978623	-0.279892	0.779742	0.826747	-6.75712
MIOX	39.9177	4.50472	0.74732	6.02784	1.6617e-09	1.12015e-08	MIOX	4.75132	-0.210778	22.0375	2.67374e-06	1.00648e-05	MIOX	2.60489	-2.52808	3.5535	0.000437694	0.00113848	-0.529934
MMP1	3814.61	7.54177	0.663398	11.3684	6.00894e-30	3.76915e-28	MMP1	8.13793	6.60893	41.198	1.37565e-10	9.58619e-10	MMP1	7.13367	3.53462	4.52531	8.52812e-06	3.07019e-05	3.10188
MMP11	10236.7	2.70262	0.450919	5.99357	2.05286e-09	1.36305e-08	MMP11	2.86888	7.53313	24.2463	8.47717e-07	3.47717e-06	MMP11	2.68203	6.45287	3.64019	0.000317831	0.000848111	-0.815756
MMP13	1309.16	5.90432	0.781136	7.55863	4.07334e-14	5.28891e-13	MMP13	7.95579	5.51859	27.7511	1.37966e-07	6.42983e-07	MMP13	5.70067	1.11286	4.09036	5.46178e-05	0.000169377	1.38255
MMP2	11491.1	-2.7367	0.398253	-6.87176	6.34134e-12	6.04753e-11	MMP2	-2.56778	7.67515	75.2342	4.18059e-18	6.25991e-17	MMP2	-2.91423	6.74218	-7.19988	4.36906e-12	3.9386e-11	16.2788
MMP3	1263.64	6.57302	0.658128	9.98745	1.72972e-23	6.27195e-22	MMP3	6.88986	4.70565	37.6297	8.55305e-10	5.38024e-09	MMP3	5.90666	2.0714	4.85662	1.87574e-06	7.53731e-06	4.54503
MMP9	4206.12	5.93632	0.499242	11.8907	1.32343e-32	1.01928e-30	MMP9	6.04582	6.24888	57.496	3.38662e-14	3.56219e-13	MMP9	5.80173	4.79973	5.24678	2.83109e-07	1.30942e-06	6.26859
MNX1	103.328	6.19195	0.632951	9.78267	1.33634e-22	4.43338e-21	MNX1	6.23292	0.939769	59.2334	1.40035e-14	1.52872e-13	MNX1	4.9198	-0.367165	6.87623	3.25788e-11	2.6671e-10	15.0756
MS4A15	6.545	3.34569	1.08393	3.08664	0.00202436	0.00472532	MS4A15	3.96332	-2.26916	7.70653	0.00550216	0.0107673	MS4A15	0.821714	-5.01894	1.258	0.209315	0.278202	-5.83153
MSLN	11714.7	3.97144	0.694313	5.71995	1.06554e-08	6.34981e-08	MSLN	2.2557	7.73672	6.79647	0.00913385	0.0169098	MSLN	4.14457	4.85592	2.16673	0.0309968	0.0523481	-4.59105
MSX1	604.417	-2.652	0.572722	-4.63052	3.64743e-06	1.44576e-05	MSX1	-2.48203	3.42784	33.1123	8.69882e-09	4.79603e-08	MSX1	-3.82517	1.50988	-12.2655	1.38487e-28	4.93648e-27	54.0918
MT1G	640.152	3.54393	0.499511	7.09481	1.29532e-12	1.37161e-11	MT1G	2.40054	3.56352	14.4745	0.00014207	0.000387279	MT1G	3.78759	2.19441	4.91932	1.39504e-06	5.72217e-06	4.76858
MUC4	20593.6	3.22239	0.599039	5.37928	7.47856e-08	3.92467e-07	MUC4	3.43953	8.56776	17.6887	2.60168e-05	8.20094e-05	MUC4	4.39955	6.49952	2.6983	0.00734131	0.0145035	-3.48038
MYB	679.891	2.54566	0.389033	6.54356	6.00713e-11	4.9945e-10	MYB	2.73329	3.64201	29.9384	4.45987e-08	2.22257e-07	MYB	2.88497	2.85216	4.99949	9.51141e-07	4.02291e-06	5.07474
MYCN	187.483	2.35889	0.585375	4.02971	5.58448e-05	0.000177636	MYCN	2.71148	2.00302	12.0831	0.000508796	0.00124045	MYCN	0.921202	-0.0314553	1.2787	0.201934	0.269437	-5.98257
MYH14	18518	2.88175	0.33369	8.63603	5.81994e-18	1.21687e-16	MYH14	3.05255	8.40887	47.9019	4.48085e-12	3.7484e-11	MYH14	4.90519	7.80756	6.63163	1.42422e-10	1.06474e-09	13.3436
NFATC4	1431.8	-3.71598	0.371444	-10.0042	1.46139e-23	5.35642e-22	NFATC4	-3.54508	4.63875	207.766	4.21908e-47	3.05022e-45	NFATC4	-3.97276	3.6093	-14.5843	2.97865e-37	2.01176e-35	73.8079
NGF	40.4601	-2.69953	0.584611	-4.61765	3.88112e-06	1.53061e-05	NGF	-2.53521	-0.385546	32.9798	9.31211e-09	5.10892e-08	NGF	-3.93728	-2.2536	-8.04399	1.73449e-14	2.04859e-13	22.3054
NKX2-1	11.9906	4.97583	1.21169	4.10651	4.01681e-05	0.000131242	NKX2-1	7.82167	0.515828	10.8788	0.000972687	0.00223512	NKX2-1	1.28087	-4.79627	1.60545	0.109387	0.159051	-5.34165
NLRP2	2205.38	2.91671	0.635886	4.58684	4.49996e-06	1.75532e-05	NLRP2	3.11638	5.34109	13.6102	0.000224961	0.000587766	NLRP2	3.49742	3.00935	2.46569	0.0142019	0.0261659	-3.84583
NLRP7	328.674	7.45597	0.861864	8.65099	5.10566e-18	1.07491e-16	NLRP7	8.50575	3.56731	28.8644	7.7625e-08	3.7399e-07	NLRP7	4.37139	-0.831009	3.69983	0.0002541	0.00069289	-0.0296155
NOG	46.0102	-3.07492	0.685653	-4.48467	7.30282e-06	2.74076e-05	NOG	-2.91216	-0.261776	35.186	2.99664e-09	1.75231e-08	NOG	-3.95783	-2.7581	-7.51569	5.78982e-13	5.78194e-12	18.8928
NOS3	368.581	-2.33675	0.289071	-8.08364	6.28619e-16	1.0354e-14	NOS3	-2.20666	2.73553	95.8701	1.22673e-22	2.48885e-21	NOS3	-2.38136	2.24073	-10.8546	1.45732e-23	3.63834e-22	42.6797
NQO1	8363.72	2.87839	0.413458	6.96176	3.36053e-12	3.3388e-11	NQO1	2.99728	7.26055	30.2685	3.76189e-08	1.892e-07	NQO1	2.4794	6.34032	3.90378	0.00011563	0.000336543	0.13576
NR1D1	2357.92	-2.48248	0.313448	-7.91991	2.3769e-15	3.63184e-14	NR1D1	-2.27225	5.40334	87.5161	8.35956e-21	1.49824e-19	NR1D1	-1.99141	4.82076	-6.86116	3.57169e-11	2.90731e-10	14.3194
NR4A1	5435.22	-2.35898	0.47265	-4.99096	6.00787e-07	2.71779e-06	NR4A1	-2.18542	6.61216	35.1883	2.99315e-09	1.75067e-08	NR4A1	-2.66712	5.35353	-6.22265	1.53882e-09	1.00568e-08	10.5823
NR4A3	381.143	-2.91167	0.456695	-6.37553	1.82335e-10	1.41253e-09	NR4A3	-2.77129	2.7697	69.3944	8.06193e-17	1.08273e-15	NR4A3	-2.62805	1.51974	-7.49892	6.45522e-13	6.41647e-12	18.562
NR5A2	119.291	-2.28674	0.345669	-6.61541	3.70519e-11	3.17641e-10	NR5A2	-1.64037	1.55839	18.9775	1.32266e-05	4.39829e-05	NR5A2	-2.50576	0.467651	-8.58924	3.9716e-16	5.51874e-15	25.9348
NTF3	48.6975	-2.71026	0.598828	-4.52594	6.01273e-06	2.29136e-05	NTF3	-2.55182	-0.165942	32.5534	1.15961e-08	6.26426e-08	NTF3	-4.10217	-2.11263	-8.93371	3.38539e-17	5.14119e-16	28.3999
NTRK1	33.0027	-2.50789	0.381942	-6.56616	5.16311e-11	4.33422e-10	NTRK1	-2.33752	-0.687844	62.9055	2.16868e-15	2.58759e-14	NTRK1	-1.5808	-1.5467	-4.28243	2.45064e-05	8.09884e-05	2.00407
NTRK3	106.926	-5.77888	0.611171	-9.45541	3.21759e-21	9.394e-20	NTRK3	-5.60755	0.865496	263.406	3.10569e-59	4.12992e-57	NTRK3	-6.68154	-2.28968	-19.6251	9.31691e-57	2.68672e-54	118.418
ONECUT1	7.35502	2.43848	0.686621	3.55142	0.00038316	0.00103402	ONECUT1	2.51494	-2.54837	11.657	0.000639623	0.00152834	ONECUT1	1.32182	-3.93853	2.36606	0.0185772	0.0333183	-3.89149
PAK3	62.8747	-2.19297	0.72579	-3.0215	0.00251527	0.00574514	PAK3	-2.03152	0.200375	12.4857	0.000410086	0.00101936	PAK3	-4.50307	-2.52633	-8.59016	3.94586e-16	5.48892e-15	25.9957
PBK	1292.3	3.47901	0.244404	14.2346	5.58578e-46	8.94372e-44	PBK	4.27519	4.57531	157.297	4.40835e-36	1.81314e-34	PBK	6.40765	4.19315	14.8662	2.49321e-38	1.80249e-36	75.9612
PCNA	14946.5	3.04819	0.175466	17.372	1.34465e-67	9.0904e-65	PCNA	3.20747	8.10766	174.723	6.88136e-40	3.39635e-38	PCNA	3.2763	7.88658	13.5067	3.55789e-33	1.7393e-31	64.5838
PDGFRA	1296.2	-3.58904	0.408696	-8.78169	1.61029e-18	3.57841e-17	PDGFRA	-3.42455	4.50691	153.756	2.61888e-35	1.04531e-33	PDGFRA	-4.01655	3.34655	-13.2439	3.42062e-32	1.55933e-30	62.2272
PDGFRB	4147.17	-3.36144	0.333952	-10.0656	7.83695e-24	2.95801e-22	PDGFRB	-3.18989	6.18645	193.032	6.92581e-44	4.26261e-42	PDGFRB	-3.49761	5.38605	-11.4478	1.20706e-25	3.48474e-24	47.1906
PDK4	1019.79	-4.97014	0.581415	-8.54836	1.24845e-17	2.50364e-16	PDK4	-4.81832	4.12684	193.584	5.2491e-44	3.26986e-42	PDK4	-5.99742	1.41696	-18.8685	7.94057e-54	1.90462e-51	111.811
PDX1	54.4979	7.59599	1.39447	5.44723	5.11614e-08	2.75865e-07	PDX1	7.58058	0.400057	11.1398	0.000844951	0.00196571	PDX1	1.95907	-4.14415	1.83982	0.0667251	0.102958	-4.94843
PGD	14472.6	2.15199	0.26439	8.13943	3.97152e-16	6.73851e-15	PGD	1.89862	8.0672	33.3174	7.82809e-09	4.34584e-08	PGD	2.36097	7.68963	7.69489	1.79253e-13	1.88934e-12	19.6099
PHLDA2	1651.37	2.47544	0.30548	8.10344	5.34284e-16	8.90142e-15	PHLDA2	2.63744	4.92389	45.5533	1.48541e-11	1.16692e-10	PHLDA2	3.19894	4.43123	5.85627	1.17945e-08	6.75081e-08	9.2247
PLAU	8613.49	3.6394	0.371786	9.78895	1.25594e-22	4.17576e-21	PLAU	3.78483	7.31454	52.3418	4.66348e-13	4.34125e-12	PLAU	3.57064	6.53522	4.99097	9.90911e-07	4.17187e-06	4.78951
PLK1	3307.65	3.9359	0.180611	21.7921	2.75653e-105	9.3177e-102	PLK1	4.11487	5.93291	245.095	3.04708e-55	3.29972e-53	PLK1	4.39266	5.67382	12.3551	6.5261e-29	2.37915e-27	54.9138
PMAIP1	1915.42	2.50593	0.30794	8.13772	4.02787e-16	6.81892e-15	PMAIP1	2.68386	5.14954	45.0409	1.9296e-11	1.49121e-10	PMAIP1	3.85438	4.63543	6.70695	9.07925e-11	6.98917e-10	13.965
POU4F1	103.367	5.66286	0.857082	6.60714	3.91814e-11	3.34261e-10	POU4F1	5.77047	0.963202	20.8583	4.94552e-06	1.78093e-05	POU4F1	3.55515	-1.88664	3.20924	0.0014665	0.00340952	-1.63212
PRF1	935.336	2.60269	0.44059	5.90728	3.47797e-09	2.23315e-08	PRF1	2.72127	4.09352	23.2805	1.40012e-06	5.52236e-06	PRF1	2.10135	3.0692	3.09844	0.00211885	0.00476811	-2.22466
PSAPL1	41.0851	6.25443	1.04183	6.00334	1.93299e-09	1.29073e-08	PSAPL1	6.40807	-0.198145	18.2964	1.89068e-05	6.11368e-05	PSAPL1	2.45779	-3.43188	2.67664	0.00782175	0.0153416	-3.12189
PTGDR	28.2625	-2.39616	0.33408	-7.1724	7.36932e-13	8.05278e-12	PTGDR	-2.22353	-0.892603	71.8674	2.30151e-17	3.22954e-16	PTGDR	-2.40218	-1.58965	-7.13315	6.64581e-12	5.88154e-11	16.5295
PTGDS	2457.62	-3.33934	0.512094	-6.52095	6.98637e-11	5.74742e-10	PTGDS	-3.20535	5.41115	83.4747	6.45356e-20	1.09111e-18	PTGDS	-4.14299	3.78615	-10.0294	9.44619e-21	1.91953e-19	36.0508
PTGIS	555.375	-5.37736	0.580757	-9.25923	2.05921e-20	5.60333e-19	PTGIS	-5.24086	3.29344	239.22	5.81706e-54	5.9718e-52	PTGIS	-6.52435	0.341801	-22.1618	1.7608e-66	1.18924e-63	140.801
PTGS2	1774.21	3.03099	0.578646	5.23808	1.6226e-07	8.06449e-07	PTGS2	2.49089	5.04979	11.3909	0.000738059	0.00173958	PTGS2	1.74392	3.13259	2.00994	0.0452806	0.0729932	-4.97166
PTHLH	2380.89	2.21532	0.606759	3.65107	0.000261153	0.000727419	PTHLH	2.39263	5.46369	9.84151	0.00170617	0.0037264	PTHLH	0.560366	3.36096	0.631533	0.528146	0.606678	-6.92587
PTPN6	3136.78	2.21967	0.171754	12.9236	3.31466e-38	3.50134e-36	PTPN6	2.37383	5.84143	127.151	1.72139e-29	5.07227e-28	PTPN6	2.71227	5.66892	10.2875	1.27975e-21	2.75775e-20	38.3529
PYGM	61.8495	-4.17892	0.306045	-13.6546	1.89516e-42	2.57386e-40	PYGM	-4.04668	0.153581	428.534	3.3877e-95	2.17363e-92	PYGM	-4.13041	-0.837109	-19.1048	9.62625e-55	2.44612e-52	113.678
RAC2	2682.95	2.46903	0.307472	8.0301	9.73956e-16	1.5611e-14	RAC2	2.61171	5.61712	44.7992	2.18313e-11	1.67467e-10	RAC2	2.33512	5.12382	4.40762	1.43061e-05	4.93369e-05	2.26689
RAC3	759.448	2.3729	0.336586	7.04993	1.79014e-12	1.86123e-11	RAC3	2.54936	3.80362	35.8441	2.13755e-09	1.27879e-08	RAC3	2.48352	3.21731	5.0339	8.05792e-07	3.4485e-06	5.1926
RARRES2	2872.57	-2.2575	0.44455	-5.07817	3.81096e-07	1.77681e-06	RARRES2	-2.13432	5.6558	38.9214	4.41223e-10	2.8712e-09	RARRES2	-2.85139	4.59718	-7.55035	4.62155e-13	4.67345e-12	18.5661
RHOB	12161	-2.43446	0.358846	-6.78412	1.16798e-11	1.07122e-10	RHOB	-2.27711	7.77344	67.7541	1.85208e-16	2.40677e-15	RHOB	-2.51488	7.03526	-7.75579	1.19843e-13	1.28586e-12	19.8197
ROR1	146.762	-3.10843	0.43324	-7.17485	7.2384e-13	7.92396e-12	ROR1	-2.95197	1.39686	90.601	1.75771e-21	3.27847e-20	ROR1	-3.62205	0.231478	-10.8437	1.58964e-23	3.94566e-22	42.6605
RPS6KA1	4752.94	2.41086	0.16921	14.2477	4.63257e-46	7.49639e-44	RPS6KA1	2.58908	6.45146	139.257	3.87002e-32	1.31904e-30	RPS6KA1	2.93054	6.26605	11.1712	1.14322e-24	3.08202e-23	45.2585
RRM2	8129.08	3.71092	0.265906	13.9558	2.90076e-44	4.24264e-42	RRM2	4.78788	7.23168	154.748	1.58943e-35	6.38383e-34	RRM2	8.16775	6.78067	15.8375	4.58405e-42	4.47337e-40	84.4514
RTKN2	1146.74	2.55063	0.314002	8.12298	4.54888e-16	7.64986e-15	RTKN2	2.72296	4.40667	44.7044	2.29145e-11	1.75245e-10	RTKN2	4.21853	3.87717	7.4896	6.85675e-13	6.79716e-12	18.7551
RUFY4	105.308	3.58869	0.523386	6.85668	7.04797e-12	6.68163e-11	RUFY4	3.72467	0.958101	28.6214	8.80031e-08	4.21302e-07	RUFY4	2.90018	-0.375728	4.43331	1.27902e-05	4.45825e-05	2.72056
S100A11	69308.3	2.17638	0.254899	8.5382	1.36329e-17	2.71961e-16	S100A11	2.33513	10.312	53.8001	2.21957e-13	2.14317e-12	S100A11	2.79205	9.96836	9.71598	1.0332e-19	1.92292e-18	33.6783
S100A7	13110.3	5.92478	0.843043	7.02785	2.09738e-12	2.15636e-11	S100A7	3.44469	7.91377	8.80156	0.00300973	0.00622941	S100A7	5.09117	3.50077	2.18787	0.029406	0.0499672	-4.4217
SCD	25030.5	2.93913	0.346843	8.47395	2.37212e-17	4.64065e-16	SCD	2.10779	8.86242	23.0278	1.59677e-06	6.23666e-06	SCD	3.44156	8.19926	7.08583	8.93386e-12	7.7883e-11	15.8246
SERPINB5	14443.5	2.39162	0.513368	4.65869	3.18232e-06	1.27502e-05	SERPINB5	2.5687	8.06721	15.3322	9.01644e-05	0.000255614	SERPINB5	6.73376	6.60808	3.9118	0.000112025	0.000327089	0.543729
SFN	99720.4	3.40505	0.427819	7.9591	1.7329e-15	2.68602e-14	SFN	3.3644	10.8424	33.2535	8.08933e-09	4.4802e-08	SFN	8.08738	9.82866	7.75886	1.1743e-13	1.26207e-12	20.3801
SFRP1	4066.1	-2.41956	0.568137	-4.25877	2.05559e-05	7.10706e-05	SFRP1	-2.27762	6.17059	27.2592	1.77922e-07	8.11079e-07	SFRP1	-3.92083	4.32473	-7.27096	2.78645e-12	2.56876e-11	16.7733
SKP2	2346.11	1.98452	0.186331	10.6505	1.73452e-26	8.01936e-25	SKP2	2.14716	5.43423	84.782	3.3314e-20	5.72292e-19	SKP2	2.10579	5.23438	7.61679	2.99471e-13	3.08424e-12	19.3821
SLC2A1	35342.2	2.14893	0.362427	5.92926	3.04298e-09	1.96839e-08	SLC2A1	2.34921	9.36144	26.2153	3.05386e-07	1.34715e-06	SLC2A1	2.30334	8.65926	5.03069	8.1838e-07	3.49712e-06	4.54328
SLC7A11	1006.95	4.15359	0.546476	7.60068	2.94578e-14	3.89468e-13	SLC7A11	4.48269	4.36515	29.4334	5.78724e-08	2.83941e-07	SLC7A11	3.70888	2.53748	4.40882	1.42313e-05	4.91055e-05	2.54837
SLC9A3R1	13741.9	2.074	0.2795	7.42037	1.16794e-13	1.4258e-12	SLC9A3R1	2.24725	7.98492	41.2865	1.31475e-10	9.17932e-10	SLC9A3R1	3.11939	7.57306	7.86251	5.88939e-14	6.51233e-13	20.7941
SOGA3	17.908	-3.03316	0.468054	-6.48036	9.15056e-11	7.39778e-10	SOGA3	-2.86076	-1.51162	70.7091	4.13985e-17	5.70619e-16	SOGA3	-3.27364	-2.78651	-7.10145	8.10358e-12	7.10309e-11	16.3506
SOX2	3807.85	4.55487	0.628052	7.25238	4.09509e-13	4.6261e-12	SOX2	4.75093	6.14211	25.5166	4.38589e-07	1.89183e-06	SOX2	3.43989	3.83414	2.06383	0.0398437	0.0652828	-4.79797
SPIB	154.735	4.17137	0.578744	7.20763	5.69321e-13	6.33037e-12	SPIB	4.91972	2.68356	22.4243	2.18595e-06	8.33988e-06	SPIB	3.47405	-0.0963646	4.49273	9.8518e-06	3.50883e-05	2.9739
SPINK1	290.188	4.22177	1.02179	4.13174	3.60034e-05	0.000118757	SPINK1	4.18817	4.20762	6.49099	0.0108422	0.019717	SPINK1	-0.761692	-2.58314	-0.785614	0.432678	0.515274	-6.43995
SPP1	7798.33	3.68373	0.497881	7.39882	1.37402e-13	1.65677e-12	SPP1	3.87886	7.16733	30.6301	3.12216e-08	1.58768e-07	SPP1	4.10933	5.76558	3.86227	0.000136101	0.000391949	0.254843
SRPX	335.216	-3.90876	0.488959	-7.99406	1.30568e-15	2.0581e-14	SRPX	-3.74411	2.57397	134.502	4.24398e-31	1.35475e-29	SRPX	-4.77505	0.891474	-15.9978	1.1013e-42	1.11719e-40	86.3181
SST	68.5511	3.3437	1.2703	2.63221	0.00848315	0.0172417	SST	5.60498	3.39503	5.6028	0.0179318	0.0310938	SST	-0.940736	-4.41495	-1.09607	0.273875	0.34951	-6.0861
SUV39H1	1468.65	2.1263	0.167215	12.7159	4.82294e-37	4.87453e-35	SUV39H1	2.27385	4.75387	119.261	9.18064e-28	2.50394e-26	SUV39H1	2.20454	4.58628	8.58591	4.06596e-16	5.64375e-15	25.9245
SYK	3732.79	2.37437	0.267331	8.88176	6.58129e-19	1.52371e-17	SYK	2.54225	6.09989	55.947	7.44498e-14	7.57935e-13	SYK	2.97622	5.71716	6.16833	2.09337e-09	1.34182e-08	10.7692
SYNPO2	1729.75	-4.26753	0.490688	-8.69702	3.40718e-18	7.3305e-17	SYNPO2	-4.13903	4.92042	179.45	6.39048e-41	3.36089e-39	SYNPO2	-5.05789	3.09794	-17.2323	1.80063e-47	2.64076e-45	97.2241
SYTL4	991.562	-2.59691	0.271617	-9.56093	1.167e-21	3.54669e-20	SYTL4	-2.44303	4.16205	138.212	6.54981e-32	2.20316e-30	SYTL4	-2.53978	3.67529	-10.4492	3.61381e-22	8.12159e-21	39.3584
TAGLN	17620.1	-4.26911	0.436264	-9.7856	1.2982e-22	4.31157e-21	TAGLN	-4.16623	8.2807	230.414	4.84243e-52	4.63735e-50	TAGLN	-4.15435	6.73733	-9.99461	1.23398e-20	2.49174e-19	35.7031
TERT	78.6853	4.4863	0.538289	8.33436	7.79162e-17	1.44535e-15	TERT	4.85967	0.76013	39.1921	3.84082e-10	2.52045e-09	TERT	4.97869	-0.636396	7.57277	3.9932e-13	4.06689e-12	19.3264
TFAP2A	3581.31	2.61584	0.289177	9.0458	1.48567e-19	3.67157e-18	TFAP2A	2.60455	6.04854	48.1857	3.87706e-12	3.27211e-11	TFAP2A	4.59945	5.5891	6.78311	5.73809e-11	4.54605e-10	14.3941
TFR2	356.225	3.57711	0.377331	9.48001	2.54248e-21	7.50945e-20	TFR2	3.75057	2.7262	51.974	5.6239e-13	5.20322e-12	TFR2	4.07455	1.96718	6.74236	7.33856e-11	5.71606e-10	14.2562
TFRC	17398	2.67609	0.293415	9.12051	7.47742e-20	1.91158e-18	TFRC	2.83858	8.33206	53.5197	2.56017e-13	2.45541e-12	TFRC	2.51662	7.85407	6.77187	6.14166e-11	4.83812e-10	13.8859
TGFBR3	1110.73	-4.25243	0.387804	-10.9654	5.60454e-28	2.96524e-26	TGFBR3	-4.07608	4.27976	270.166	1.04422e-60	1.50561e-58	TGFBR3	-4.6108	2.98133	-18.3378	9.11614e-52	1.90216e-49	107.081
TIMP3	10040.7	-3.48205	0.417973	-8.33082	8.02871e-17	1.4848e-15	TIMP3	-3.32066	7.47923	132.968	9.18645e-31	2.88228e-29	TIMP3	-3.93499	6.2867	-9.60535	2.38146e-19	4.3164e-18	32.7822
TNF	215.234	4.63288	0.493348	9.39069	5.96083e-21	1.69635e-19	TNF	4.73441	1.99696	45.5628	1.47819e-11	1.16195e-10	TNF	4.70243	0.771657	7.32263	2.00566e-12	1.87729e-11	17.7604
TNFRSF12A	4929.68	2.49097	0.315326	7.89964	2.79706e-15	4.23977e-14	TNFRSF12A	2.62596	6.49876	42.5137	7.01905e-11	5.06734e-10	TNFRSF12A	2.82111	5.97448	5.53153	6.63119e-08	3.38013e-07	7.38485
TNFRSF21	7034.56	2.28765	0.292668	7.81653	5.42983e-15	7.91502e-14	TNFRSF21	2.41618	7.01646	42.5971	6.72579e-11	4.86932e-10	TNFRSF21	2.62626	6.56321	5.61689	4.24262e-08	2.23037e-07	7.70707
TNFSF10	21985.3	2.91732	0.395872	7.36936	1.71443e-13	2.03896e-12	TNFSF10	3.08279	8.66778	33.9604	5.62453e-09	3.17633e-08	TNFSF10	2.81775	7.81113	4.97211	1.08466e-06	4.525e-06	4.40463
TNFSF12	775.26	-2.12392	0.235257	-9.02808	1.7471e-19	4.3002e-18	TNFSF12	-1.98605	3.79907	116.237	4.21743e-27	1.10562e-25	TNFSF12	-2.11963	3.47605	-10.8403	1.63396e-23	4.04783e-22	42.4738
TNIP3	111.974	4.08803	0.554091	7.3779	1.60806e-13	1.92298e-12	TNIP3	3.88431	1.05889	27.5365	1.5416e-07	7.11434e-07	TNIP3	3.78465	-0.432362	5.59588	4.73784e-08	2.46847e-07	8.06477
TP63	13362.6	2.21971	0.598862	3.70655	0.0002101	0.000596961	TP63	2.39853	7.95504	10.1124	0.00147275	0.00326071	TP63	4.38593	5.91092	2.2405	0.0257478	0.0444098	-4.53484
TP73	1455.08	2.46195	0.338337	7.27664	3.42232e-13	3.90573e-12	TP73	2.6541	4.74646	37.3837	9.7031e-10	6.05765e-09	TP73	4.60206	4.1383	6.33378	8.1486e-10	5.53118e-09	11.8838
TPM1	10417.1	-2.47616	0.366024	-6.76501	1.33301e-11	1.21343e-10	TPM1	-2.35611	7.55576	70.8131	3.92716e-17	5.41711e-16	TPM1	-2.3013	6.77801	-6.35507	7.20754e-10	4.93416e-09	11.2866
TREM2	568.617	3.2225	0.437551	7.36486	1.77338e-13	2.09921e-12	TREM2	3.41395	3.37177	33.8532	5.94307e-09	3.3464e-08	TREM2	3.8381	2.36146	5.34476	1.72971e-07	8.27147e-07	6.7613
TRIM31	955.546	5.28812	0.737188	7.17336	7.31805e-13	8.00538e-12	TRIM31	2.42375	4.13424	6.78429	0.00919634	0.0170169	TRIM31	2.94355	0.944033	2.72464	0.00679285	0.013523	-3.119
TRIM72	32.0042	2.65394	0.738594	3.59323	0.000326606	0.000893446	TRIM72	4.10556	0.572516	11.9934	0.000533883	0.00129534	TRIM72	0.857762	-2.99016	1.1525	0.249981	0.32349	-6.01646
TRIML2	14.3583	3.67699	1.08942	3.37518	0.000737661	0.00187792	TRIML2	5.03535	-0.537582	8.76598	0.00306902	0.00634598	TRIML2	0.864665	-4.47355	1.06534	0.28753	0.364004	-6.0643
TTPA	15.0036	2.19432	0.83145	2.63915	0.00831135	0.0169333	TTPA	2.5258	-1.51539	5.95826	0.0146485	0.0259171	TTPA	0.529862	-3.9036	0.709465	0.478555	0.559371	-6.40254
TUBB3	2845.46	4.12571	0.474408	8.69655	3.42125e-18	7.35556e-17	TUBB3	4.27485	5.70916	38.9609	4.32388e-10	2.81799e-09	TUBB3	4.50319	4.43874	4.49684	9.67455e-06	3.45289e-05	2.8665
TXN	19083	2.01716	0.266096	7.58054	3.44113e-14	4.51088e-13	TXN	2.1677	8.4506	43.7944	3.64754e-11	2.72372e-10	TXN	2.09503	8.08442	7.23043	3.60245e-12	3.27513e-11	16.6072
UBE2C	4525.71	3.66331	0.260594	14.0576	6.92307e-45	1.04783e-42	UBE2C	5.22468	6.37528	202.449	6.10078e-46	4.15322e-44	UBE2C	7.73585	5.94655	15.4686	1.21331e-40	1.06278e-38	81.2057
UHRF1	5279.11	3.58215	0.23789	15.058	3.05724e-51	6.24211e-49	UHRF1	5.03825	6.60711	224.341	1.02235e-50	8.83457e-49	UHRF1	6.80126	6.2371	14.9939	8.08704e-39	6.19564e-37	77.2077
VAMP8	8329.43	2.30716	0.238602	9.66949	4.06387e-22	1.29001e-20	VAMP8	2.45266	7.24265	69.7934	6.58519e-17	8.93754e-16	VAMP8	3.48446	6.94661	10.6284	8.7998e-23	2.05877e-21	40.9556
VNN1	550.205	4.58486	0.629295	7.28571	3.1999e-13	3.6638e-12	VNN1	4.93089	3.54913	25.6603	4.07118e-07	1.76468e-06	VNN1	3.01678	1.0943	3.40799	0.000738535	0.00183206	-1.10814
ZBP1	290.107	2.8433	0.437594	6.49758	8.16214e-11	6.6446e-10	ZBP1	2.98927	2.40981	27.6686	1.43981e-07	6.68828e-07	ZBP1	2.48468	1.41938	3.98886	8.24251e-05	0.0002469	0.896019
ZEB1	801.028	-3.60116	0.305086	-11.8038	3.73227e-32	2.77612e-30	ZEB1	-3.46328	3.82345	285.783	4.12528e-64	7.05835e-62	ZEB1	-3.68192	3.04173	-17.3932	4.26653e-48	6.75929e-46	98.6793
ZEB2	864.753	-2.89382	0.278451	-10.3926	2.67963e-25	1.13695e-23	ZEB2	-2.72621	3.94272	181.196	2.65655e-41	1.43538e-39	ZEB2	-2.93342	3.40595	-13.9316	8.9596e-35	4.88213e-33	68.1713

## Sheet: Table S3
Table S3. Development of the PCD-related prognostic signature by machine learning algorithms
			Overall Survival (OS)					Disease-free Survival (DFS)				Overall Survival (OS)					Disease-free Survival (DFS)
Combination	Rank Score	No. Genes	TCGA-CESC	CGCI	GSE52904	Average C-index	Rank1	TCGA-CESC	GSE44001	Average C-index	Rank2	TCGA-CESC	CGCI	GSE52904	Average AUC	Rank3	TCGA-CESC	GSE44001	Average AUC	Rank4
stepwiseCox-backward+Enet-0.5	1.69728	10	0.77116	0.655305	0.658269	0.694911	21	0.644424	0.63216	0.638292	9	0.798476	0.740419	0.713876	0.750924	31	0.664365	0.638837	0.651601	2
stepwiseCox-backward+Enet-0.6	1.70412	10	0.771069	0.655305	0.658269	0.694881	25	0.644737	0.631925	0.638331	8	0.798395	0.740611	0.713876	0.750961	30	0.665025	0.638417	0.651721	1
stepwiseCox-backward+Enet-0.7	1.70412	10	0.77116	0.655506	0.658269	0.694978	20	0.644424	0.631807	0.638116	14	0.798374	0.74086	0.713876	0.751036	27	0.664568	0.638439	0.651504	3
stepwiseCox-backward+LASSO-Cox	1.76126	10	0.770888	0.655506	0.659365	0.695253	19	0.64317	0.632042	0.637606	19	0.797826	0.741278	0.715262	0.751455	24	0.662774	0.638355	0.650565	11
stepwiseCox-backward+Enet-0.4	1.76717	10	0.77116	0.655103	0.658269	0.694844	27	0.644737	0.631807	0.638272	10	0.798471	0.739915	0.713876	0.750754	33	0.664365	0.638509	0.651437	4
stepwiseCox-backward+Enet-0.9	1.76717	10	0.770888	0.655506	0.658269	0.694888	22	0.64317	0.632277	0.637724	18	0.797923	0.741474	0.714895	0.751431	25	0.662774	0.638717	0.650745	9
GBM+Ridge	1.78085	20	0.785553	0.636547	0.694414	0.705505	2	0.645677	0.625939	0.635808	25	0.810302	0.718199	0.750311	0.759604	1	0.667165	0.624811	0.645988	26
stepwiseCox-backward+Enet-0.1	1.79003	10	0.771884	0.654498	0.658269	0.694884	24	0.644737	0.63169	0.638213	11	0.798729	0.738703	0.713876	0.750436	36	0.664119	0.638095	0.651107	7
stepwiseCox-backward+Ridge	1.81175	10	0.771612	0.654699	0.658269	0.69486	26	0.644737	0.63169	0.638213	11	0.798312	0.738899	0.713876	0.750362	37	0.664119	0.638003	0.651061	8
stepwiseCox-backward+Enet-0.3	1.81175	10	0.771522	0.654498	0.658269	0.694763	30	0.644737	0.631573	0.638155	13	0.798795	0.739449	0.713876	0.750707	34	0.664365	0.638184	0.651274	5
stepwiseCox-backward+Enet-0.8	1.83746	10	0.770888	0.655305	0.658269	0.694821	28	0.643797	0.63169	0.637744	17	0.798004	0.74086	0.713876	0.750913	32	0.663295	0.637969	0.650632	10
stepwiseCox-backward+Enet-0.2	1.84242	10	0.771341	0.654699	0.658269	0.69477	29	0.644424	0.631573	0.637998	15	0.79844	0.738703	0.713876	0.750339	38	0.664184	0.638042	0.651113	6
GBM+plsRcox	1.88096	20	0.780393	0.643405	0.671413	0.698403	9	0.650063	0.62547	0.637766	16	0.808352	0.723743	0.720816	0.75097	29	0.669645	0.629272	0.649458	14
GBM+Enet-0.1	1.92352	20	0.783561	0.636144	0.686747	0.702151	6	0.642544	0.624296	0.63342	30	0.808181	0.717684	0.747169	0.757678	9	0.663616	0.624437	0.644027	30
GBM	1.93495	20	0.775957	0.643405	0.671413	0.696925	13	0.651003	0.626995	0.638999	6	0.80405	0.722212	0.718578	0.74828	46	0.670151	0.630586	0.650369	12
GBM+stepwiseCox-forward	1.93495	20	0.775957	0.643405	0.671413	0.696925	13	0.651003	0.626995	0.638999	6	0.80405	0.722212	0.718578	0.74828	46	0.670151	0.630586	0.650369	12
stepwiseCox-forward	1.98285	27	0.782837	0.651876	0.675794	0.703502	4	0.659774	0.613498	0.636636	21	0.812205	0.724306	0.723586	0.753365	22	0.680094	0.61136	0.645727	27
stepwiseCox-backward+plsRcox	1.99485	10	0.76772	0.654901	0.656079	0.6929	36	0.64411	0.628756	0.636433	22	0.794009	0.738874	0.706486	0.746456	52	0.662724	0.63545	0.649087	15
plsRcox	2.00011	27	0.782565	0.652077	0.674699	0.703114	5	0.660088	0.613498	0.636793	20	0.811881	0.724497	0.721661	0.75268	23	0.680094	0.6112	0.645647	29
GBM+Enet-0.2	2.0011	19	0.782294	0.635337	0.673604	0.697078	12	0.640977	0.623239	0.632108	32	0.807757	0.717651	0.738631	0.75468	17	0.661707	0.622854	0.64228	31
Ridge	2.01125	27	0.787544	0.641993	0.694414	0.707984	1	0.649749	0.609272	0.629511	35	0.815329	0.712428	0.750342	0.759366	2	0.669683	0.599731	0.634707	41
stepwiseCox-both	2.01188	10	0.767358	0.654699	0.654984	0.692347	38	0.643484	0.628521	0.636002	23	0.793252	0.738874	0.70558	0.745902	53	0.662197	0.635317	0.648757	16
stepwiseCox-backward	2.01188	10	0.767358	0.654699	0.654984	0.692347	38	0.643484	0.628521	0.636002	23	0.793252	0.738874	0.70558	0.745902	53	0.662197	0.635317	0.648757	16
Enet-0.2	2.03253	24	0.785915	0.638161	0.681271	0.701782	7	0.640664	0.615728	0.628196	37	0.811089	0.71829	0.74571	0.758363	4	0.660136	0.610514	0.635325	40
Enet-0.1	2.04495	26	0.787092	0.640984	0.685652	0.704576	3	0.644424	0.611502	0.627963	39	0.814338	0.716817	0.745682	0.758946	3	0.664886	0.604217	0.634551	42
GBM+Enet-0.5	2.04922	16	0.776772	0.634933	0.683461	0.698389	10	0.630952	0.61115	0.621051	45	0.803075	0.722587	0.745752	0.757138	10	0.648893	0.60977	0.629331	47
GBM+Enet-0.4	2.07555	16	0.778401	0.635337	0.674699	0.696146	18	0.633772	0.613967	0.62387	43	0.803085	0.723501	0.740708	0.755765	15	0.651859	0.614804	0.633332	43
Enet-0.4	2.07762	17	0.777677	0.635337	0.680175	0.69773	11	0.632205	0.609977	0.621091	44	0.803766	0.721447	0.742848	0.75602	13	0.649704	0.607737	0.628721	48
Enet-0.3	2.07784	20	0.781117	0.638161	0.677985	0.699087	8	0.635025	0.613498	0.624261	42	0.806325	0.72136	0.740943	0.756209	12	0.654186	0.610433	0.63231	45
GBM+Enet-0.3	2.1055	19	0.780212	0.634127	0.670318	0.694885	23	0.635652	0.620657	0.628154	38	0.805125	0.719483	0.73632	0.753642	20	0.653782	0.620621	0.637202	36
Enet-0.5	2.11007	17	0.775686	0.633925	0.67908	0.69623	17	0.627819	0.603756	0.615788	46	0.80249	0.723062	0.744829	0.756793	11	0.64638	0.600468	0.623424	51
LASSO-Cox+stepwiseCox-both	2.13504	8	0.768896	0.634933	0.680175	0.694668	32	0.611216	0.588615	0.599915	80	0.795125	0.723795	0.75452	0.757813	7	0.6305	0.58656	0.60853	74
LASSO-Cox+stepwiseCox-backward	2.13504	8	0.768896	0.634933	0.680175	0.694668	32	0.611216	0.588615	0.599915	80	0.795125	0.723795	0.75452	0.757813	7	0.6305	0.58656	0.60853	74
LASSO-Cox+stepwiseCox-forward	2.14972	12	0.76781	0.63574	0.686747	0.696766	15	0.615915	0.586737	0.601326	72	0.794367	0.722308	0.75748	0.758051	5	0.637139	0.582611	0.609875	71
LASSO-Cox+GBM	2.14972	12	0.76781	0.63574	0.686747	0.696766	15	0.615915	0.586737	0.601326	72	0.794367	0.722308	0.75748	0.758051	5	0.637139	0.582611	0.609875	71
GBM+stepwiseCox-backward	2.15836	9	0.763194	0.633723	0.653888	0.683602	68	0.661028	0.610094	0.635561	26	0.782854	0.71969	0.690517	0.73102	78	0.676702	0.618977	0.647839	20
GBM+stepwiseCox-both	2.15836	9	0.763194	0.633723	0.653888	0.683602	68	0.661028	0.610094	0.635561	26	0.782854	0.71969	0.690517	0.73102	78	0.676702	0.618977	0.647839	20
GBM+Enet-0.6	2.15852	14	0.775143	0.633118	0.675794	0.694685	31	0.627506	0.6	0.613753	52	0.801945	0.72196	0.741395	0.7551	16	0.645258	0.596962	0.62111	55
SuperPC+stepwiseCox-both	2.16124	8	0.752421	0.628883	0.640745	0.674016	91	0.64599	0.637441	0.641716	4	0.781493	0.699088	0.683254	0.721278	92	0.652702	0.643996	0.648349	18
SuperPC+stepwiseCox-backward	2.16124	8	0.752421	0.628883	0.640745	0.674016	91	0.64599	0.637441	0.641716	4	0.781493	0.699088	0.683254	0.721278	92	0.652702	0.643996	0.648349	18
stepwiseCox-backward+RSF	2.2075	9	0.770073	0.635135	0.673604	0.692937	35	0.609336	0.583451	0.596393	88	0.796229	0.727248	0.744336	0.755938	14	0.628532	0.583087	0.60581	78
Enet-0.6	2.22386	14	0.773875	0.628681	0.674699	0.692418	37	0.627193	0.592136	0.609665	60	0.800515	0.716851	0.743291	0.753553	21	0.644664	0.586714	0.615689	61
stepwiseCox-backward+GBM	2.2342	3	0.702634	0.616983	0.600219	0.639945	97	0.58584	0.530986	0.558413	97	0.701457	0.68845	0.623194	0.671034	99	0.606932	0.515439	0.561185	103
GBM+Enet-0.7	2.23818	14	0.772427	0.627269	0.674699	0.691465	42	0.626566	0.589554	0.60806	61	0.799636	0.71575	0.747435	0.754273	18	0.644933	0.583308	0.614121	64
SuperPC+Enet-0.5	2.25768	12	0.762017	0.624244	0.664841	0.683701	67	0.651316	0.606925	0.62912	36	0.792333	0.695092	0.720635	0.73602	67	0.680886	0.589828	0.635357	39
SuperPC+Enet-0.9	2.26944	8	0.749434	0.618394	0.673604	0.680477	77	0.648183	0.580047	0.614115	51	0.777482	0.689392	0.734258	0.733711	72	0.681323	0.549721	0.615522	63
SuperPC+Enet-0.8	2.27109	8	0.749434	0.616983	0.674699	0.680372	78	0.64693	0.581925	0.614427	49	0.777538	0.687343	0.735013	0.733298	75	0.679701	0.551654	0.615677	62
SuperPC+LASSO-Cox	2.27109	8	0.749344	0.618394	0.672508	0.680082	82	0.650689	0.578756	0.614723	48	0.777572	0.689357	0.733596	0.733508	74	0.684776	0.548613	0.616695	60
SuperPC+Enet-0.4	2.27636	14	0.763918	0.625454	0.665937	0.685103	65	0.648183	0.615141	0.631662	34	0.794684	0.696293	0.715745	0.735574	68	0.67511	0.600149	0.637629	35
RSF+Ridge	2.27798	17	0.77469	0.621823	0.685652	0.694055	34	0.632205	0.589202	0.610704	54	0.798638	0.702035	0.752287	0.750986	28	0.65328	0.572952	0.613116	68
SuperPC+CoxBoost	2.29039	8	0.721644	0.613151	0.648412	0.661069	96	0.625	0.627817	0.626408	40	0.735649	0.673853	0.687374	0.698959	96	0.651157	0.615438	0.633298	44
RSF+stepwiseCox-backward	2.29761	7	0.760387	0.635942	0.662651	0.686327	57	0.595551	0.592019	0.593785	92	0.789141	0.726046	0.716437	0.743875	62	0.611595	0.589573	0.600584	89
RSF+stepwiseCox-both	2.29761	7	0.760387	0.635942	0.662651	0.686327	57	0.595551	0.592019	0.593785	92	0.789141	0.726046	0.716437	0.743875	62	0.611595	0.589573	0.600584	89
SuperPC+Enet-0.7	2.31133	11	0.753417	0.618193	0.675794	0.682468	72	0.64505	0.586385	0.615718	47	0.782007	0.688364	0.734898	0.73509	69	0.677351	0.557255	0.617303	59
SuperPC+Enet-0.6	2.31411	12	0.757581	0.621218	0.667032	0.681944	75	0.650376	0.598357	0.624366	41	0.787301	0.691377	0.721973	0.73355	73	0.679422	0.574355	0.626889	49
Enet-0.7	2.31475	13	0.769078	0.627067	0.671413	0.689186	49	0.624687	0.577347	0.601017	75	0.795617	0.714699	0.743252	0.751189	26	0.643501	0.567714	0.605608	79
LASSO-Cox+plsRcox	2.31774	12	0.768806	0.628278	0.67908	0.692054	40	0.617168	0.575235	0.596201	90	0.79473	0.718218	0.748797	0.753915	19	0.634488	0.565975	0.600232	91
SuperPC	2.31835	19	0.770979	0.632311	0.637459	0.68025	79	0.670739	0.616784	0.643762	1	0.80686	0.687451	0.677064	0.723792	88	0.683235	0.609827	0.646531	23
SuperPC+plsRcox	2.31835	19	0.770979	0.632311	0.637459	0.68025	79	0.670739	0.616784	0.643762	1	0.80686	0.687451	0.677064	0.723792	88	0.683235	0.609827	0.646531	23
SuperPC+stepwiseCox-forward	2.31835	19	0.770979	0.632311	0.637459	0.68025	79	0.670739	0.616784	0.643762	1	0.80686	0.687451	0.677064	0.723792	88	0.683235	0.609827	0.646531	23
GBM+Enet-0.8	2.32413	13	0.768534	0.626664	0.670318	0.688505	51	0.624687	0.578286	0.601487	71	0.795185	0.713955	0.742234	0.750458	35	0.64386	0.568622	0.606241	77
SuperPC+Enet-0.3	2.33123	17	0.766724	0.62263	0.659365	0.682906	71	0.652256	0.615141	0.633698	29	0.797216	0.69243	0.70835	0.732665	76	0.681892	0.601469	0.641681	32
Enet-0.8	2.34585	13	0.768353	0.625857	0.669222	0.687811	53	0.626566	0.575939	0.601253	74	0.794845	0.714184	0.741064	0.750031	39	0.643982	0.565577	0.604779	80
RSF+GBM	2.34635	16	0.777496	0.616176	0.680175	0.691282	43	0.628759	0.590728	0.609744	59	0.799312	0.695538	0.747649	0.7475	51	0.646877	0.574677	0.610777	69
RSF+Enet-0.2	2.3496	15	0.772608	0.618596	0.680175	0.69046	46	0.625313	0.584155	0.604734	66	0.797467	0.701633	0.747274	0.748791	43	0.645038	0.568828	0.606933	76
GBM+LASSO-Cox	2.3525	12	0.768172	0.624445	0.667032	0.68655	56	0.628759	0.572653	0.600706	76	0.794936	0.712322	0.738151	0.74847	45	0.646364	0.562042	0.604203	83
GBM+RSF	2.35361	17	0.772698	0.620815	0.671413	0.688309	52	0.607143	0.621362	0.614252	50	0.802076	0.696477	0.727352	0.741968	65	0.641609	0.605095	0.623352	52
RSF	2.35756	17	0.775143	0.627269	0.669222	0.690545	44	0.635338	0.584742	0.61004	57	0.800783	0.707709	0.728601	0.745698	55	0.658347	0.568987	0.613667	65
RSF+stepwiseCox-forward	2.35756	17	0.775143	0.627269	0.669222	0.690545	44	0.635338	0.584742	0.61004	57	0.800783	0.707709	0.728601	0.745698	55	0.658347	0.568987	0.613667	65
RSF+Enet-0.1	2.35952	17	0.77478	0.618596	0.681271	0.691549	41	0.62688	0.587324	0.607102	64	0.797547	0.700918	0.747753	0.748739	44	0.645446	0.571806	0.608626	73
SuperPC+GBM	2.36034	10	0.741287	0.620412	0.649507	0.670402	93	0.663221	0.562676	0.612948	53	0.773812	0.692478	0.69724	0.721177	94	0.702002	0.54625	0.624126	50
stepwiseCox-backward+SuperPC	2.36105	6	0.731601	0.605889	0.672508	0.67	94	0.592105	0.576291	0.584198	95	0.751458	0.679313	0.744859	0.72521	87	0.61699	0.572731	0.59486	99
SuperPC+Enet-0.2	2.3616	19	0.767177	0.626261	0.653888	0.682442	73	0.657895	0.61115	0.634522	28	0.799332	0.693375	0.701483	0.731397	77	0.682641	0.595799	0.63922	33
stepwiseCox-backward+CoxBoost	2.36332	10	0.720739	0.618798	0.659365	0.6663	95	0.603383	0.617019	0.610201	56	0.731761	0.691321	0.719852	0.714311	95	0.628834	0.632808	0.630821	46
RSF+Enet-0.3	2.36438	15	0.76944	0.622428	0.67908	0.690316	47	0.623434	0.581338	0.602386	70	0.79527	0.70725	0.746887	0.749802	40	0.642164	0.566323	0.604244	82
GBM+Enet-0.9	2.36821	13	0.767991	0.625857	0.668127	0.687325	55	0.62594	0.575352	0.600646	78	0.794475	0.713798	0.739566	0.74928	42	0.642939	0.56505	0.603994	84
RSF+plsRcox	2.37489	17	0.775686	0.625454	0.668127	0.689756	48	0.634085	0.58662	0.610352	55	0.801164	0.705205	0.727215	0.744528	60	0.656642	0.569879	0.613261	67
LASSO-Cox	2.37528	12	0.769259	0.624244	0.664841	0.686114	60	0.629073	0.571127	0.6001	79	0.796812	0.712526	0.733578	0.747639	50	0.647493	0.560453	0.603973	85
Enet-0.9	2.37816	13	0.767991	0.62505	0.665937	0.686326	59	0.628759	0.572653	0.600706	76	0.794263	0.712893	0.736765	0.747974	49	0.646986	0.561706	0.604346	81
SuperPC+Enet-0.1	2.38756	19	0.768534	0.625252	0.652793	0.682193	74	0.656642	0.607512	0.632077	33	0.801596	0.688369	0.702147	0.730704	80	0.680811	0.592582	0.636696	37
SuperPC+Ridge	2.39143	19	0.770798	0.624042	0.650602	0.681814	76	0.661028	0.605047	0.633037	31	0.805668	0.686145	0.698786	0.7302	81	0.683301	0.589572	0.636436	38
RSF+Enet-0.5	2.40052	13	0.766452	0.623437	0.672508	0.687466	54	0.618421	0.57723	0.597826	85	0.794426	0.710481	0.739076	0.747994	48	0.636937	0.563188	0.600062	92
RSF+Enet-0.4	2.40263	15	0.767086	0.622025	0.677985	0.689032	50	0.619361	0.578756	0.599058	82	0.794373	0.708387	0.746194	0.749651	41	0.63774	0.564771	0.601255	88
LASSO-Cox+CoxBoost	2.40882	12	0.729972	0.617789	0.684556	0.677439	87	0.60495	0.601643	0.603297	69	0.741681	0.694037	0.747438	0.727719	82	0.631278	0.606081	0.61868	58
RSF+CoxBoost	2.41029	12	0.73314	0.620008	0.67908	0.677409	88	0.604323	0.603991	0.604157	68	0.745308	0.696287	0.739759	0.727118	84	0.631848	0.607487	0.619667	57
GBM+CoxBoost	2.41279	13	0.734227	0.622832	0.676889	0.677983	86	0.614975	0.6	0.607487	62	0.746197	0.697168	0.737391	0.726919	86	0.642005	0.604186	0.623096	53
RSF+Enet-0.8	2.4132	12	0.766633	0.623639	0.665937	0.685403	62	0.622181	0.573944	0.598062	83	0.794673	0.710708	0.728404	0.744595	59	0.639195	0.559343	0.599269	95
RSF+Enet-0.7	2.41465	12	0.766452	0.623437	0.667032	0.68564	61	0.619988	0.575587	0.597787	86	0.794768	0.710829	0.730328	0.745309	57	0.636217	0.561457	0.598837	96
RSF+Enet-0.9	2.42183	12	0.766362	0.623639	0.665937	0.685312	63	0.62312	0.572183	0.597652	87	0.794586	0.710395	0.727865	0.744282	61	0.640804	0.558309	0.599556	94
CoxBoost	2.43058	13	0.730515	0.621823	0.676889	0.676409	89	0.611216	0.600352	0.605784	65	0.741713	0.693469	0.734712	0.723298	91	0.639062	0.605656	0.622359	54
RSF+Enet-0.6	2.43058	13	0.766362	0.623437	0.665937	0.685245	64	0.618734	0.57723	0.597982	84	0.794967	0.710259	0.729329	0.744852	58	0.635958	0.563168	0.599563	93
LASSO-Cox+RSF	2.43715	11	0.765909	0.625252	0.659365	0.683509	70	0.612469	0.573474	0.592971	94	0.793396	0.713294	0.716642	0.741111	66	0.630631	0.557741	0.594186	100
RSF+LASSO-Cox	2.43722	12	0.765819	0.623437	0.663746	0.684334	66	0.622494	0.569953	0.596223	89	0.793569	0.711012	0.726375	0.743652	64	0.639639	0.556258	0.597948	97
SuperPC+RSF	2.44268	12	0.750792	0.619605	0.667032	0.679143	85	0.629386	0.585446	0.607416	63	0.780287	0.677301	0.723551	0.727046	85	0.647304	0.558073	0.602689	87
LASSO-Cox+survivalSVM	2.46387	12	0.588734	0.588375	0.551273	0.576127	100	0.54093	0.498662	0.519796	100	0.708235	0.612147	0.583904	0.634762	102	0.775418	0.5	0.637709	34
LASSO-Cox+SuperPC	2.46614	10	0.763556	0.602864	0.656079	0.674166	90	0.615288	0.551526	0.583407	96	0.782474	0.689319	0.710354	0.727382	83	0.64	0.537563	0.588782	101
GBM+SuperPC	2.47454	15	0.770888	0.620613	0.647316	0.679606	84	0.618421	0.590845	0.604633	67	0.796382	0.706365	0.699585	0.734111	71	0.631466	0.57623	0.603848	86
stepwiseCox-backward+survivalSVM	2.50432	10	0.586036	0.590276	0.509291	0.561867	102	0.538239	0.509724	0.523982	99	0.713196	0.652765	0.548172	0.638044	101	0.661553	0.5	0.580777	102
RSF+survivalSVM	2.53299	17	0.590453	0.574913	0.558844	0.574737	101	0.540392	0.487019	0.513705	102	0.716231	0.592231	0.649514	0.652659	100	0.791298	0.5	0.645649	28
RSF+SuperPC	2.54719	17	0.768263	0.625252	0.646221	0.679912	83	0.617481	0.573239	0.59536	91	0.794292	0.709817	0.699628	0.734579	70	0.634126	0.555783	0.594954	98
GBM+survivalSVM	2.56167	20	0.58902	0.577605	0.510668	0.559098	103	0.537836	0.478968	0.508402	103	0.763459	0.589914	0.67973	0.677701	98	0.793576	0.5	0.646788	22
SuperPC+survivalSVM	2.58386	19	0.581188	0.573963	0.57605	0.577067	98	0.536423	0.492751	0.514587	101	0.735963	0.584577	0.744464	0.688335	97	0.74179	0.5	0.620895	56
survivalSVM	2.68182	27	0.586728	0.58394	0.559532	0.576734	99	0.533262	0.53098	0.532121	98	0.747445	0.5	0.625349	0.624265	103	0.720069	0.5	0.610035	70

## Sheet: Table S4
Table S4. Comparison between the PCD-related prognostic signature and other published signatures
				Overall Survival (OS)					Disease-free Survival (DFS)				Overall Survival (OS)					Disease-free Survival (DFS)
Signature	Source	Rank Score	No. Genes	TCGA-CESC	CGCI	GSE52904	Average C-index	Rank1	TCGA-CESC	GSE44001	Average C-index	Rank2	TCGA-CESC	CGCI	GSE52904	Average AUC	Rank3	TCGA-CESC	GSE44001	Average AUC	Rank4
PCDi Model	-	1.04407	10	0.77116	0.655305	0.658269	0.694911	1	0.644424	0.63216	0.638292	7	0.798476	0.740419	0.713876	0.750924	1	0.664365	0.638837	0.651601	5
Liu et al. (2022)	PMID: 35769999	1.49459	6	0.77813	0.576442	0.684556	0.679709	2	0.627506	0.508685	0.568096	23	0.814015	0.606353	0.72813	0.716166	2	0.652632	0.5	0.576316	24
Zhao et al. (2020)	PMID: 32300605	1.41952	5	0.692858	0.550424	0.720701	0.654661	6	0.64317	0.518662	0.580916	20	0.719232	0.605967	0.790624	0.705275	3	0.682118	0.5	0.591059	18
Jin et al. (2023)	PMID: 36837559	1.24941	6	0.731239	0.59762	0.64184	0.6569	5	0.670739	0.549765	0.610252	12	0.760607	0.675814	0.676679	0.704367	4	0.716307	0.533972	0.625139	8
Lin et al. (2023)	PMID: 36973995	1.15321	10	0.779307	0.568374	0.629792	0.659158	4	0.6651	0.617723	0.641412	5	0.813109	0.624104	0.672299	0.703171	5	0.703164	0.634802	0.668983	4
An et al. (2022)	PMID: 35154316	1.35197	7	0.745451	0.545381	0.705367	0.6654	3	0.660088	0.591432	0.62576	8	0.780561	0.583179	0.744626	0.702789	6	0.683716	0.5	0.591858	17
Qu et al. (2021)	PMID: 34498424	1.55044	6	0.764642	0.597418	0.592552	0.651537	8	0.64317	0.507394	0.575282	21	0.791786	0.638653	0.621559	0.683999	7	0.666052	0.5	0.583026	22
Nie et al. (2022)	PMID: 35657977	1.41913	9	0.776953	0.548003	0.638554	0.654503	7	0.66698	0.566432	0.616706	11	0.801146	0.574625	0.664092	0.679954	8	0.660713	0.587011	0.623862	9
Yin et al. (2023)	PMID: 36880057	1.2297	8	0.722459	0.564542	0.614458	0.63382	9	0.724311	0.592253	0.658282	3	0.747659	0.620984	0.657936	0.675526	9	0.762306	0.579319	0.670812	3
Meng et al. (2021)	PMID: 34238288	1.66039	9	0.768715	0.503429	0.612267	0.628137	12	0.656328	0.514671	0.5855	18	0.807735	0.575398	0.620047	0.667727	10	0.660603	0.50674	0.583671	21
Wang et al. (2020)	PMID: 33381538	1.51188	4	0.680275	0.565147	0.642935	0.629453	11	0.592105	0.589906	0.591006	17	0.699378	0.59704	0.698733	0.665051	11	0.630735	0.5	0.565368	26
Liu W et al. (2022)	PMID: 35184747	1.25257	5	0.705621	0.557483	0.601314	0.621473	16	0.693922	0.643075	0.668499	2	0.728075	0.611695	0.625255	0.655008	12	0.717637	0.651337	0.684487	2
Cai et al. (2020)	PMID: 33228592	1.65625	6	0.680004	0.53691	0.66046	0.625791	13	0.605576	0.495657	0.550617	28	0.71515	0.558933	0.686453	0.653512	13	0.661145	0.508001	0.584573	20
Shang et al. (2021)	PMID: 34249930	1.34949	5	0.720648	0.558895	0.617744	0.632429	10	0.650063	0.591667	0.620865	10	0.75118	0.555416	0.63931	0.648635	14	0.675252	0.61386	0.644556	6
Yu et al. (2022)	PMID: 35626004	1.51085	5	0.700009	0.508471	0.659365	0.622615	15	0.617795	0.572418	0.595106	16	0.739047	0.5064	0.695269	0.646905	15	0.664692	0.570107	0.617399	12
Chen et al. (2020)	PMID: 33160404	1.3668	6	0.726532	0.54518	0.544359	0.605357	20	0.738095	0.618897	0.678496	1	0.759846	0.628954	0.54937	0.646057	16	0.773758	0.638119	0.705939	1
Zhan et al. (2022)	PMID: 35592536	1.90915	13	0.697022	0.589754	0.538883	0.608553	18	0.575815	0.509859	0.542837	30	0.727548	0.639924	0.544208	0.637227	17	0.61037	0.542166	0.576268	25
Zhou et al. (2021)	PMID: 34837692	1.81797	8	0.686612	0.507866	0.680175	0.624884	14	0.556704	0.540141	0.548423	29	0.714556	0.5	0.693448	0.636001	18	0.553249	0.519311	0.53628	32
Wang et al. (2023)	https://doi.org/10.1155/2023/1405635	1.65591	5	0.70191	0.557483	0.534502	0.597965	27	0.672306	0.466784	0.569545	22	0.763666	0.603493	0.526349	0.63117	19	0.700108	0.520768	0.610438	13
Yuan et al. (2022)	PMID: 36281082	1.52504	4	0.702091	0.534691	0.588171	0.608318	19	0.674812	0.535798	0.605305	14	0.738226	0.53751	0.611472	0.629069	20	0.713528	0.5	0.606764	14
Yang et al. (2019)	PMID: 31741756	1.93147	11	0.711867	0.554054	0.544359	0.603427	22	0.531328	0.524061	0.527695	33	0.733627	0.588013	0.560878	0.627506	21	0.574096	0.554437	0.564266	27
Pu et al. (2022)	PMID: 36406115	1.71748	10	0.752059	0.536507	0.518072	0.602213	23	0.679198	0.599061	0.639129	6	0.777974	0.581132	0.522713	0.627273	22	0.711092	0.5	0.605546	15
Mei et al. (2020)	PMID: 32799114	1.64836	4	0.679551	0.546793	0.564075	0.596806	28	0.634712	0.531221	0.582966	19	0.696185	0.593584	0.586297	0.625355	23	0.67337	0.5	0.586685	19
Wang et al. (2022)	PMID: 35309134	1.94394	11	0.705893	0.512303	0.612267	0.610155	17	0.510965	0.550939	0.530952	31	0.723936	0.521891	0.626238	0.624022	24	0.507819	0.5	0.50391	34
Huo et al. (2021)	PMID: 33574675	1.82444	6	0.722187	0.503832	0.571742	0.599254	26	0.566729	0.544953	0.555841	27	0.753042	0.526585	0.590341	0.623323	25	0.536743	0.564018	0.55038	31
Li et al. (2022)	PMID: 34674573	1.70083	6	0.716756	0.574223	0.508215	0.599731	25	0.585526	0.60892	0.597223	15	0.741516	0.615239	0.508361	0.621705	26	0.575208	0.633511	0.604359	16
Yu et al. (2021)	PMID: 34539641	1.60746	4	0.703901	0.532675	0.480832	0.572469	31	0.708333	0.508333	0.608333	13	0.737305	0.611941	0.50132	0.616855	27	0.738224	0.5	0.619112	10
Ju et al. (2020)	PMID: 32306508	1.57993	5	0.632932	0.540944	0.561884	0.578587	29	0.721491	0.574648	0.64807	4	0.667601	0.583398	0.57227	0.607756	28	0.740639	0.535059	0.637849	7
Chen et al. (2021)	PMID: 33766042	1.68958	3	0.556803	0.62384	0.552026	0.577556	30	0.590852	0.528756	0.559804	24	0.561151	0.687774	0.549549	0.599491	29	0.600797	0.507159	0.553978	30
Shi et al. (2021)	PMID: 33633773	1.71205	3	0.650131	0.567366	0.58598	0.601159	24	0.546053	0.51561	0.530831	32	0.665179	0.597722	0.5	0.587634	30	0.538195	0.501696	0.519946	33
Lei et al. (2022)	PMID: 36092887	1.82481	7	0.610392	0.574022	0.630887	0.6051	21	0.550752	0.563263	0.557007	26	0.635383	0.579718	0.5	0.5717	31	0.575594	0.585363	0.580478	23
Li L et al. (2022)	PMID: 35739227	1.62325	4	0.665611	0.502017	0.516977	0.561535	32	0.681078	0.561502	0.62129	9	0.690252	0.510632	0.50872	0.569868	32	0.697297	0.540675	0.618986	11
Qi et al. (2021)	PMID: 33989111	1.80956	4	0.650041	0.519564	0.495071	0.554892	33	0.543546	0.506925	0.525236	34	0.650671	0.549405	0.5	0.566692	33	0.575623	0.532562	0.554092	29
Ding et al. (2019)	PMID: 31612001	1.71929	3	0.520775	0.50827	0.547645	0.525563	34	0.501253	0.618075	0.559664	25	0.524563	0.543192	0.5	0.522585	34	0.5	0.622495	0.561247	28
